# Supplementary material for: Brain somatic mutations observed in Alzheimer’s disease associated with aging and dysregulation of tau phosphorylation
Source: Nat Commun. 2019 Jul 12;10:3090. doi: 10.1038/s41467-019-11000-7 (PMC6626023; doi:10.1038/s41467-019-11000-7)
Supplement: Supplementary file 4 — Supplementary Data 1 [file 41467_2019_11000_MOESM4_ESM.xlsx]

## Sheet: Supplementary Data 1
Supplementary Data 1: Detailed clinico-pathological and sequencing result descriptions of AD and non-AD subjects
Cohort	Subject ID	Group	Clinical Diagnosis	Neuropathological Diagnosis	Cause of death	Gender	Ethnicity	Family History	Disease onset (year)	Age (year)	APOE	Braak Tau	Braak Amyloid	Braak lb	Neuropathological Evaluation (NFT/Aβ/LB)	PMI (hours)	Matched dWES	Library	Sequencer	Average depth (Blood | HIF)
NBB	non-AD_324	Non-demented control	Pleuritis carcinomatosa	Brain with moderate cerebral amyloid angiopathy without neurofibrillar degeneration (no clinical consequenses).	Euthanasia with metastatic urothelial cancer	F	Caucasian	Y	-	57	23	0	-	0	0/-/0	7.66667	Y	SureSelect V5+UTR-post	Hiseq2500	x503.8 | x515
NBB	non-AD_1432	Non-demented control	Transient Ischemic Attack; Depression	Slight senile-involutive cortical changes (Braak stage for tangles = 1, for amyloid = B)	Sudden death	M	Caucasian	N	-	89	33	1	B	1	1/B/1	9.33333	Y	SureSelect V5+UTR-post	Hiseq2500	x520.8 | x593.4
NBB	non-AD_1433	Non-demented control	Congenital heart defect; Mamma carcinoma	Slight senile involutive cortical changes, Braak stage for tangles = 1, for amyloid = B)	Palliative sedation in end stage metastasized mamma carcinoma	F	Caucasian	N	-	73	44	1	B	0	1/B/0	7.75	Y	SureSelect V5+UTR-post	Hiseq2500	x592.5 | x625.8
NBB	non-AD_1434	Non-demented control	Ductus mammacarcinoma	Very slight senile-involutive cortical changes (Braak stage for tangles = 1, for amyloid = '0'); Cerebellar metastatic adenocarcinoma (mamma carcinoma) deposit; White matter oedema: radiation effect? Perhaps this change is the basis of the cognitive decline	Endstage metastazided mamma carcinoma	F	Caucasian	N	43	60	23	1	O	0	1/O/0	6.83333	Y	SureSelect V5+UTR-post	Hiseq2500	x504.7 | x621.9
NBB	non-AD_1435	Non-demented control	Multiple myeloma	Brain with signs of hypertension (with hereditary hypercholesterolaemia) and very slight aging changes (Braak stage 1 of 6 for tangles and Thal stage 1 of 5 for beta amyloid protein depositions)	Euthanasia	F	Caucasian	N	-	78	33	1	A	0	1/A/0	7.16667	Y	SureSelect V5+UTR-post	Hiseq2500	x674.3 | x583.1
NBB	non-AD_331	Non-demented control	Hypertension; Aneurysms of the ascending aorta and the aortic arch	Almost normal brain of a controle donor with a small infarction in the caudate nucleus and minimal senescence symptoms (only Braak 1 for tangles and Braak 1 for alpha-synucleinopathy; furthermore Thal1 for amyloid beta (A1B1C0).	Myocardial infarction and palliative sedation	M	Caucasian	N	-	83	33	1	A	1	1/A/1	5.25	Y	SureSelect V5+UTR-post	Hiseq2500	x606.9 | x596.7
UCLA	non-AD_200	Non-demented control	Lung Cancer	Essentially normal brain	-	M	Caucasian	N	67	68	34	0	-	-	0/-/-	10.5	Brain only	SureSelect V5+UTR-post	Hiseq2500	x584 | x -
UCLA	non-AD_201	Non-demented control	Bladder Cancer	Essentially normal brain; No evidence of metastatic carcinoma	-	M	Caucasian	-	78	80	23	0	-	-	0/-/-	14	Brain only	SureSelect V5+UTR-post	Hiseq2500	x539.9 | x -
UCLA	non-AD_202	Non-demented control	Cardiomyopathy	Essentially normal brain	-	M	Caucasian	-	69	76	33	0	-	-	0/-/-	11	Brain only	SureSelect V5+UTR-post	Hiseq2500	x569 | x -
UCLA	non-AD_203	Non-demented control	Lung Cancer; Pulmonary Emphysema	Essentially normal brain; No evidence of metastatic carcinoma	-	M	Caucasian	-	65	76	34	0	-	-	0/-/-	16	Brain only	SureSelect V5+UTR-post	Hiseq2500	x576.2 | x -
UCLA	non-AD_204	Non-demented control	Prostate Cancer(remission); Coronary Heart Disease	Essentially normal brain; No evidence of metastatic disease	-	M	Caucasian	-	68	75	33	0	-	-	0/-/-	11.5	Brain only	SureSelect V5+UTR-post	Hiseq2500	x510.2 | x -
NBB	AD_299	AD with argyrophilic grains	Multi-infarct dementia (Alzheimer's disease)	Moderate senile-involutive cortical changes, Braak stage for tangles = 1, for amyloid = B/C	cardiac arrest	M	Caucasian	-	88	90	33	1	C	0	1/C/0	6	Y	SureSelect V5+UTR-post	Hiseq2500	x501.8 | x561.8
NBB	AD_300	Dementia with s.i.c.c.	Frontotemporal dementia	Alzheimer's Disease	Pancreas carcinoma	M	Caucasian	N	48	70	34	3	B	0	3/B/0	5.83333	Y	SureSelect V5+UTR-post	Hiseq2500	x555.5 | x576.1
NBB	AD_301	AD	Alzheiemr's Disease	Alzheiemr's Disease	dehydration following respiratory infection	F	Caucasian	N	88	92	33	4	C	0	4/C/0	5.16667	Y	SureSelect V5+UTR-post	Hiseq2500	x530.2 | x569.2
NBB	AD_302	AD	Alzheiemr's Disease	Alzheiemr's Disease	Dehydration	F	Caucasian	N	83	93	33	4	C	0	4/C/0	6.25	Y	SureSelect V5+UTR-post	Hiseq2500	x566.9 | x535.2
NBB	AD_303	AD	Vascular dementia	Alzheiemr's Disease	Dehydration and cachexia in end stage dementia	F	Caucasian	N	90	96	34	4	C	0	4/C/0	4.5	Y	SureSelect V5+UTR-post	Hiseq2500	x521.9 | x585.8
NBB	AD_304	AD	Vascular dementia	(Beginning of) Alzheiemr's Disease	Heart failure, Aortic valve stenosis, hypertension and dementia	F	Caucasian	N	94	96	33	4	B	0	4/B/0	7.33333	Y	SureSelect V4+UTR-post	Hiseq2000	x736.9 | x603.1
NBB	AD_305	AD	(Within the last 2 month the patient's forgetfulness and dependence on external help increased)	Alzheiemr's Disease	Cardiac Arrest	M	Caucasian	N	-	85	33	4	C	0	4/C/0	8.58333	Y	SureSelect V5+UTR-post	Hiseq2500	x599.3 | x615.9
NBB	AD_307	AD	Mild Cognitive Impairment	(Beginning of) Alzheimer's Disease	Aortic dissection	M	Caucasian	N	73	79	44	4	C	0	4/C/0	4.08333	Y	SureSelect V5+UTR-post	Hiseq2500	x510.7 | x521.4
NBB	AD_308	AD	Mild Cognitive Impairment	(Presenile variant of) Alzheimer's Disease	Sudden death by advanced frontotemporal dementia	F	Caucasian	Y	63	72	34	4	C	0	4/C/0	6.5	Y	SureSelect V5+UTR-post	Hiseq2500	x512.9 | x554.1
NBB	AD_1436	AD	Mild Memory Impairment	(Beginning of) Alzheimer's Disease	Voluntary terminal dehydration	M	Caucasian	N	-	88	23	4	B	-	4/B/-	6.41667	Y	SureSelect V5+UTR-post	Hiseq2500	x1134.5 | x520.1
NBB	AD_1437	AD	(Vascular dementia was considered a possible diagnosis, but a neuropsychological examination was not performed)	(Beginning of) Alzheimer's Disease	Dehydration	F	Caucasian	N	-	92	34	4	B	0	4/B/0	7.41667	Y	SureSelect V5+UTR-post	Hiseq2500	x541.2 | x520.6
NBB	AD_1438	AD	Dementia Alzheimer type	(Beginning of) Alzheimer's Disease	Peritonitis	F	Caucasian	N	87	89	33	4	C	-	4/C/-	4.5	Y	SureSelect V5+UTR-post	Hiseq2500	x518.7 | x518.4
NBB	AD_1439	AD	-	(Beginning of) Alzheimer's Disease	Heart failure, aortic valve stenosis	F	Caucasian	N	-	88	34	4	C	-	4/C/-	4.5	Y	SureSelect V5+UTR-post	Hiseq2500	x571.7 | x577.4
NBB	AD_1440	AD	displayed the picture of Alzheimer's disease	Alzheiemr's Disease	-	F	Caucasian	N	-	82	34	4	C	-	4/C/-	4.58333	Y	SureSelect V5+UTR-post	Hiseq2500	x648.4 | x572.7
NBB	AD_309	AD	dementia syndrome of the Alzheimer type with frontal characteristics	Alzheiemr's Disease	Aspiration pneumonia by gastro-enteritis	M	Caucasian	N	68	77	34	5	C	3	5/C/3	4.5	Y	SureSelect V5+UTR-post	Hiseq2500	x511.2 | x582.8
NBB	AD_310	AD	Lewy Body dementia or dementia of the Alzheimer type	Alzheiemr's Disease	Sudden death	F	Caucasian	N	86	90	33	5	C	0	5/C/0	5	Y	SureSelect V5+UTR-post	Hiseq2500	x527.3 | x600.8
NBB	AD_311	AD	Presenile dementia of the Alzheimer type	(Presenile) Alzheiemr's Disease	Dehydration by Pneumonia by Dementia syndrome	F	Caucasian	N	50	74	34	5	C	0	5/C/0	5.5	Y	SureSelect V5+UTR-post	Hiseq2500	x548 | x545
NBB	AD_312	AD	Alzheimer's disease	Alzheiemr's Disease	Possible cardiac arrest after gastroenteritis by Alzheimer's disease	M	Caucasian	N	-	86	34	5	C	0	5/C/0	6.25	Y	SureSelect V5+UTR-post	Hiseq2500	x545.8 | x517.1
NBB	AD_313	AD	Mild Alzheimer or vascular dementia	Alzheiemr's Disease	Sudden death	M	Caucasian	N	84	86	33	5	C	0	5/C/0	11.8333	Y	SureSelect V5+UTR-post	Hiseq2500	x509.3 | x526.9
NBB	AD_314	AD	Alzheimer's disease	Alzheiemr's Disease	Cachexia with Alzheimer's disease	F	Caucasian	N	86	94	33	5	C	0	5/C/0	6.66667	Y	SureSelect V5+UTR-post	Hiseq2500	x529.8 | x539.1
NBB	AD_315	AD	Alzheimer's disease	Alzheiemr's Disease	Gastrointestinal bleeding	M	Caucasian	N	88	95	33	5	-	0	5/-/0	7	Y	SureSelect V5+UTR-post	Hiseq2500	x566.8 | x545.1
NBB	AD_1441	AD	Amnesic Syndrome; Mild Alzheimer	Alzheiemr's Disease	dehydration by amnesic syndrome	F	Caucasian	N	66	75	44	5	C	0	5/C/0	5.83333	Y	SureSelect V5+UTR-post	Hiseq2500	x649.2 | x539.3
NBB	AD_1443	AD	Alzheimer's disease	Severe Alzheiemr's Disease	Cachexia, dehydration	F	Caucasian	N	77	90	24	5	C	0	5/C/0	6.5	Y	SureSelect V5+UTR-post	Hiseq2500	x1745.2 | x551.4
NBB	AD_316	AD	Dementia syndrome	Alzheiemr's Disease	Heart failure	F	Caucasian	Y	54	70	33	6	C	1	6/C/1	5.33333	Y	SureSelect V5+UTR-post	Hiseq2500	x584.5 | x500.4
NBB	AD_317	AD	Mild Alzheimer	Alzheiemr's Disease	Cachexia and dehydration by end stage dementia syndrome	F	Caucasian	N	80	84	33	6	C	0	6/C/0	4.83333	Y	SureSelect V4+UTR-post	Hiseq2000	x569 | x614
NBB	AD_318	AD	Dementia syndrome	Alzheiemr's Disease	Dehydration	F	Caucasian	N	65	82	33	6	C	0	6/C/0	5.5	Y	SureSelect V4+UTR-post	Hiseq2000	x676.6 | x559.2
NBB	AD_319	AD	Dementia syndrome	Severe Alzheiemr's Disease	Euthanasia	F	Caucasian	Y	68	73	34	6	C	0	6/C/0	5.5	Y	SureSelect V5+UTR-post	Hiseq2500	x571 | x607.5
NBB	AD_320	AD	Presenile dementia	Severe presnile Alzheiemr's Disease	Dehydration and cachexia possibly after CVA	F	Caucasian	N	54	70	33	6	C	-	6/C/-	6.16667	Y	SureSelect V5+UTR-post	Hiseq2500	x585.3 | x514.8
NBB	AD_321	AD	Alzheimer's disease	Severe Alzheiemr's Disease	Third degree atrioventricular block and severe Alzheimer's disease	F	Caucasian	Y	-	92	34	6	C	0	6/C/0	6.16667	Y	SureSelect V4+UTR-post	Hiseq2000	x538.8 | x541.7
NBB	AD_322	AD	Epileptic seizures by Mild Alzheimer	Alzheiemr's Disease	Sudden death. Patient died in her sleep. Advanced dementia syndrome	F	Caucasian	Y	70	91	34	6	C	0	6/C/0	4.33333	Y	SureSelect V5+UTR-post	Hiseq2500	x554.5 | x569
NBB	AD_1444	AD	Mild Alzheimer	Severe Alzheiemr's Disease	Natural death with cardiovascular status, decubitus and Mild Alzheimer	M	Caucasian	N	69	83	44	6	C	-	6/C/-	6.16667	Y	SureSelect V5+UTR-post	Hiseq2500	x564.7 | x510.7
NBB	AD_1445	AD	Mild Alzheimer	Alzheiemr's Disease	Dehydration, cachexia	F	Caucasian	N	74	80	34	6	C	0	6/C/0	4.25	Y	SureSelect V5+UTR-post	Hiseq2500	x599.9 | x552.1
NBB	AD_1446	AD	Alzheimer's disease	Alzheiemr's Disease	Dehydration and cachexia with final stage Alzheimer's disease	M	Caucasian	N	77	88	34	6	C	-	6/C/-	5.5	Y	SureSelect V5+UTR-post	Hiseq2500	x573.6 | x558.8
NBB	AD_1447	AD	Mild Alzheimer	Severe Alzheiemr's Disease	Pneumonia by end stage Mild Alzheimer	F	Caucasian	N	56	71	24	6	C	-	6/C/-	3.5	Y	SureSelect V5+UTR-post	Hiseq2500	x548.1 | x563.8
NBB	AD_1448	AD	Alzheimer's disease	Alzheiemr's Disease	Pneumonia	F	Caucasian	N	67	79	34	6	-	0	6/-/0	5.16667	Y	SureSelect V5+UTR-post	Hiseq2500	x561.5 | x568.4
NBB	AD_1449	AD	Mild Alzheimer	(Presenile) Alzheiemr's Disease	Cachexia by advanced dementia syndrome	F	Caucasian	N	51	70	44	6	C	0	6/C/0	4.33333	Y	SureSelect V5+UTR-post	Hiseq2500	x1237.3 | x527.8
NBB	AD_1450	AD	Dementia syndrome possibly vascular	Alzheiemr's Disease	Cachexia and dehydration by end stage dementia	F	Caucasian	Y	78	86	33	6	C	0	6/C/0	5.25	Y	SureSelect V5+UTR-post	Hiseq2500	x616 | x570.1
NBB	AD_1451	AD	Alzheimer's disease	Severe (familial) variant of Alzheimer's disease	Dehydration	M	Caucasian	Y	71	81	34	6	C	-	6/C/-	7.83333	Y	SureSelect V5+UTR-post	Hiseq2500	x515.9 | x569.2
NBB	AD_1452	AD	Alzheimer's disease	Severe Alzheiemr's Disease	Dehydration and cachexia	F	Caucasian	N	80	88	34	6	C	0	6/C/0	4.66667	Y	SureSelect V5+UTR-post	Hiseq2500	x540.7 | x588.3
NBB	AD_1453	AD	Alzheimer's disease	Alzheimer's disease	Dehydration, pneumonia	M	Caucasian	Y	67	76	44	6	C	-	6/C/-	5.16667	Y	SureSelect V5+UTR-post	Hiseq2500	x589.4 | x611.8
NBB	AD_1454	AD	Alzheimer's disease	Alzheimer's disease	Cachexia, dehydration with final stage frontotemporal dementia	F	Caucasian	N	68	90	34	6	C	0	6/C/0	6.16667	Y	SureSelect V5+UTR-post	Hiseq2500	x578.8 | x657.6
NBB	AD_1455	AD	dementia syndrome probably of the Alzheimer type	Senile variant of hereditary Alzheimer's disease	Dehydration	F	Caucasian	Y	70	83	24	6	C	6	6/C/6	5.5	Y	SureSelect V5+UTR-post	Hiseq2500	x521.6 | x614.7
UCLA	AD_190	AD	Alzheimer Disease; Stroke	Alzheimer Disease, definite; Cerebrum, old hemorrhagic infarction(hemorrhagic stroke); Cerebrum, very old infarction (stroke)	-	M	Caucasian	Y	72	74	44	2	-	-	2/-/-	15.6	Brain only	SureSelect V5+UTR-post	Hiseq2500	x540 | x -
UCLA	AD_194	AD	Parkinson's Disease; Stroke	Alzheimer Disease; No evidence of Parkinson's disease; Multiple old infarctions (strokes); Severe cerebral atherosclerosis	-	F	Mixed Race (English, Cherokee, Indian)	-	75	79	34	2	-	-	2/-/-	16.9	Brain only	SureSelect V5+UTR-post	Hiseq2500	x500.6 | x -
UCLA	AD_199	AD	Alzheimer Disease; Dementia	Alzheimer Disease, definite	-	F	Caucasian	-	89	94	34	2	-	-	2/-/-	18.1	Brain only	SureSelect V5+UTR-post	Hiseq2500	x523.5 | x -
UCLA	AD_192	AD	Alzheimer Disease; Probable lewy body disease	Alzheimer Disease, definite; No evidence of lewy body disease	-	F	Caucasian	Y	62	72	33	3	-	-	3/-/-	20.3	Brain only	SureSelect V5+UTR-post	Hiseq2500	x515.1 | x -
UCLA	AD_198	AD	Alzheimer Disease; Depression	Alzheimer Disease, definite	-	F	Caucasian	-	79	82	34	3	-	-	3/-/-	9	Brain only	SureSelect V5+UTR-post	Hiseq2500	x547.5 | x -
UCLA	AD_191	AD	Dementia; Alzheimer Disease, probable; Renal Failure	Alzheimer Disease, definite	-	F	Caucasian	N	76	76	34	3	-	-	3/-/-	10.7	Brain only	SureSelect V5+UTR-post	Hiseq2500	x537.3 | x -
UCLA	AD_193	AD	Intracerebral hemorrhage; Head Trauma; Dementia	Alzheimer Disease, definite; Cerebrum, old hemorrhagic infarction(small stroke)	-	M	Caucasian	-	87	88	33	4	-	-	4/-/-	20	Brain only	SureSelect V5+UTR-post	Hiseq2500	x575.3 | x -
UCLA	AD_195	AD	Alzheimer Disease; Non-Hodgkins lymphoma	Alzheimer Disease, definite; Cerebrum, old micro-infarction(small stroke); Atherosclerosis, moderate	-	F	Caucasian	-	71	75	44	4	-	-	4/-/-	16.2	Brain only	SureSelect V5+UTR-post	Hiseq2500	x615.4 | x -
UCLA	AD_196	AD	Alzheimer Disease	Alzheimer Disease, definite; Atherosclerosis, moderate	-	F	Caucasian	-	73	87	33	4	-	-	4/-/-	10	Brain only	SureSelect V5+UTR-post	Hiseq2500	x526.3 | x -
UCLA	AD_197	AD	Alzheimer Disease	Alzheimer Disease, definite; Atherosclerosis, extensive	-	M	Caucasian	Y	71	76	44	4	-	-	4/-/-	9.8	Brain only	SureSelect V5+UTR-post	Hiseq2500	x555.1 | x -
