# Supplementary material for: Brain somatic mutations observed in Alzheimer’s disease associated with aging and dysregulation of tau phosphorylation
Source: Nat Commun. 2019 Jul 12;10:3090. doi: 10.1038/s41467-019-11000-7 (PMC6626023; doi:10.1038/s41467-019-11000-7)
Supplement: Supplementary file 5 — Supplementary Data 2 [file 41467_2019_11000_MOESM5_ESM.xlsx]

## Sheet: Supplementary Data 2
Supplementary Data 2: Detailed information on deep whole exome sequencing results of non-SCZ and SCZ subjects
Purpose	Cohort	Subject ID	Group	Library	Sequencer	Clinical Diagnosis	Matched dWES	Average Depth (Liver | Brain)
Panel of Normals	SMRI	non-SCZ_887	Healthy Control	SureSelect V5+UTR-post	Hiseq2500	Healthy Control	Y	x537.1 | x531.9
Panel of Normals	SMRI	non-SCZ_891	Healthy Control	SureSelect V5+UTR-post	Hiseq2500	Healthy Control	Y	x548.5 | x575.2
Panel of Normals	SMRI	non-SCZ_894	Healthy Control	SureSelect V5+UTR-post	Hiseq2500	Healthy Control	Y	x571.8 | x648.7
Panel of Normals	SMRI	non-SCZ_895	Healthy Control	SureSelect V5+UTR-post	Hiseq2500	Healthy Control	Y	x516 | x581.1
Panel of Normals	SMRI	non-SCZ_896	Healthy Control	SureSelect V5+UTR-post	Hiseq2500	Healthy Control	Y	x512.1 | x655.3
Panel of Normals	SMRI	non-SCZ_897	Healthy Control	SureSelect V5+UTR-post	Hiseq2500	Healthy Control	Y	x514.5 | x503.3
Panel of Normals	SMRI	non-SCZ_898	Healthy Control	SureSelect V5+UTR-post	Hiseq2500	Healthy Control	Y	x567.2 | x502
Panel of Normals	SMRI	non-SCZ_889	Healthy Control	SureSelect V5+UTR-post	Hiseq2500	Healthy Control	Y	x533.8 | x515
Panel of Normals	SMRI	non-SCZ_899	Healthy Control	SureSelect V5+UTR-post	Hiseq2500	Healthy Control	Y	x547.2 | x527.3
Panel of Normals	SMRI	non-SCZ_901	Healthy Control	SureSelect V5+UTR-post	Hiseq2500	Healthy Control	Y	x679.7 | x548.8
Panel of Normals	SMRI	non-SCZ_1012	Healthy Control	SureSelect V5+UTR-post	Hiseq2500	Healthy Control	Y	x544.1 | x543.9
Panel of Normals	SMRI	non-SCZ_1013	Healthy Control	SureSelect V5+UTR-post	Hiseq2500	Healthy Control	Y	x609.9 | x669.1
Panel of Normals	SMRI	non-SCZ_1014	Healthy Control	SureSelect V5+UTR-post	Hiseq2500	Healthy Control	Y	x534.5 | x480.4
Panel of Normals	SMRI	non-SCZ_1015	Healthy Control	SureSelect V5+UTR-post	Hiseq2500	Healthy Control	Y	x663.9 | x571.7
Panel of Normals	SMRI	non-SCZ_1016	Healthy Control	SureSelect V5+UTR-post	Hiseq2500	Healthy Control	Y	x585 | x496.9
Panel of Normals	SMRI	non-SCZ_1017	Healthy Control	SureSelect V5+UTR-post	Hiseq2500	Healthy Control	Y	x530.4 | x520.9
Panel of Normals	SMRI	non-SCZ_1018	Healthy Control	SureSelect V5+UTR-post	Hiseq2500	Healthy Control	Y	x560.5 | x600.6
Panel of Normals	SMRI	non-SCZ_1019	Healthy Control	SureSelect V5+UTR-post	Hiseq2500	Healthy Control	Y	x522.4 | x560.9
Panel of Normals	SMRI	non-SCZ_1020	Healthy Control	SureSelect V5+UTR-post	Hiseq2500	Healthy Control	Y	x537.8 | x504.1
Panel of Normals	SMRI	non-SCZ_1021	Healthy Control	SureSelect V5+UTR-post	Hiseq2500	Healthy Control	Y	x547.4 | x521
Panel of Normals	SMRI	non-SCZ_1022	Healthy Control	SureSelect V5+UTR-post	Hiseq2500	Healthy Control	Y	x602.9 | x590.4
Test dataset	SMRI	SCZ_902	Schizophrenia	SureSelect V5+UTR-post	Hiseq2500	Schizophrenia, undifferentiated	Y	x627.3 | x626.4
Test dataset	SMRI	SCZ_904	Schizophrenia	SureSelect V5+UTR-post	Hiseq2500	Schizophrenia, undifferentiated	Y	x526.8 | x545
Test dataset	SMRI	SCZ_907	Schizophrenia	SureSelect V5+UTR-post	Hiseq2500	Schizophrenia, undifferentiated	Y	x519.1 | x595.7
Test dataset	SMRI	SCZ_909	Schizophrenia	SureSelect V5+UTR-post	Hiseq2500	Schizophrenia, undifferentiated	Y	x533.3 | x516.5
Test dataset	SMRI	SCZ_915	Schizophrenia	SureSelect V5+UTR-post	Hiseq2500	Schizophrenia, undifferentiated	Y	x754.3 | x571.4
Test dataset	SMRI	SCZ_917	Schizophrenia	SureSelect V5+UTR-post	Hiseq2500	Schizophrenia, undifferentiated	Y	x652.5 | x702.6
Test dataset	SMRI	SCZ_1001	Schizophrenia	SureSelect V5+UTR-post	Hiseq2500	Schizophrenia, undifferentiated	Y	x541.5 | x542.8
Test dataset	SMRI	SCZ_1002	Schizophrenia	SureSelect V5+UTR-post	Hiseq2500	Schizophrenia, paranoid	Y	x502.5 | x518.3
Test dataset	SMRI	SCZ_1004	Schizophrenia	SureSelect V5+UTR-post	Hiseq2500	Schizophrenia, undifferentiated	Y	x601.9 | x542.2
Test dataset	SMRI	SCZ_1008	Schizophrenia	SureSelect V5+UTR-post	Hiseq2500	Schizophrenia, undifferentiated	Y	x583.4 | x595.2
Test dataset	SMRI	SCZ_1009	Schizophrenia	SureSelect V5+UTR-post	Hiseq2500	Schizophrenia, undifferentiated	Y	x566 | x630.2
