# Supplementary material for: Brain somatic mutations observed in Alzheimer’s disease associated with aging and dysregulation of tau phosphorylation
Source: Nat Commun. 2019 Jul 12;10:3090. doi: 10.1038/s41467-019-11000-7 (PMC6626023; doi:10.1038/s41467-019-11000-7)
Supplement: Supplementary file 6 — Supplementary Data 3 [file 41467_2019_11000_MOESM6_ESM.xlsx]

## Sheet: Supplementary Data 3
Supplementary Data 3: Targeted amplicon sequencing results for determining the cut-off value of EBscore
									Visaul Inspection		WESeq								TASeq
TASeq	Subject ID	Symbol	#chrom	pos	REF	ALT	EBScore	Average position of supporting reads	Top1 BLAT score	Top2 BLAT score	Total_Liver	BAC_Liver	BQ_Liver	BAF_Liver(%)	Total_PFC	BAC_PFC	BQ_PFC	BAF_PFC(%)	Total_Liver	REF_Liver	ALT_Liver	BAF_Liver(%)	Liver: p-value	Total_PFC	REF_PFC	ALT_PFC	BAF_PFC(%)	PFC: p-value
FALSE	SCZ_902	ZSWIM6	chr5	61539715	C	T	1.252	67.8 [94, 79, 70, 53, 43]	960-980 (977)	198-217 (203)	653	0	.	0	530	5	33	0.947	432502	431897	399	0.0922539	0.507268	411380	410862	366	0.0889688	0.519677
FALSE	SCZ_902	KCNC1	chr11	17772762	G	A	1.594	32.6 [54, 40, 39, 25, 5]	980-980 (980)	247-247 (247)	156	0	.	0	236	5	30	2.1	14344	14329	12	0.0836587	0.540381	5868	5862	6	0.102249	0.471303
TRUE	SCZ_904	POLR2B	chr4	57005696	G	A	3.975	42.1 [87, 49, 48, 40, 36, 19, 16]	980-980 (980)	207-217 (214)	361	0	.	0	308	6	36	1.9	176426	176308	91	0.0515797	0.684221	217042	209936	7080	3.26204	3.77902e-11
TRUE	SCZ_904	CSN3	chr4	70249236	G	A	2.557	85.8 [100, 99, 93, 69, 68]	980-990 (982)	227-257 (247)	767	0	.	0	718	7	35	0.9763	17213	17210	3	0.0174287	0.879657	36482	36084	397	1.08821	0.000333459
FALSE	SCZ_904	MS4A14	chr11	60402928	G	A	1.481	37.2 [82, 64, 35, 23, 12, 7]	960-990 (976)	237-237 (237)	714	0	.	0	693	6	35	0.8658	41713	41695	11	0.0263707	0.823649	91067	90798	238	0.261346	0.146207
TRUE	SCZ_904	GRIN2B	chr12	13866159	G	A	3.1	65.3 [100, 89, 74, 72, 62, 55, 5]	940-980 (977)	217-237 (224)	624	0	.	0	641	9	35	1.4	3303332	3301581	1542	0.0466801	0.709335	23269	23164	100	0.429756	0.0423522
FALSE	SCZ_904	TNK1	chr17	7383441	C	T	1.706	63.2 [97, 82, 68, 57, 57, 18]	831-990 (959)	831-990 (959)	376	0	.	0	420	6	35	1.4	221010	220903	78	0.0352925	0.771323	392360	391477	830	0.21154	0.210913
FALSE	SCZ_904	ZNF541	chr19	47531707	G	A	1.338	37 [61, 48, 34, 27, 15]	900-980 (967)	316-316 (316)	171	1	.	0.5848	154	6	31	3.9	10602	10594	6	0.0565931	0.659444	47091	47069	19	0.0403474	0.743165
FALSE	SCZ_904	CYBB	chrX	37805122	T	A	2.682	58.6 [91, 75, 65, 48, 14]	950-980 (966)	198-237 (227)	573	0	.	0	525	6	35	1.1	31712	31708	4	0.0126135	0.885972	69986	69877	103	0.147172	0.243504
TRUE	SCZ_907	PPARGC1A	chr4	23831654	G	A	1.762	55 [94, 78, 50, 42, 11]	960-980 (978)	198-247 (227)	263	0	.	0	283	5	37	1.8	25635	25458	164	0.63975	0.00903482	40798	40094	695	1.70351	3.6063e-06
TRUE	SCZ_907	CSGALNACT2	chr10	43163946	G	A	4.022	47.5 [95, 51, 27, 17]	980-980 (980)	782-950 (891)	285	0	.	0	253	4	37	1.6	-	-	-	-	-	243977	241997	1957	0.802125	0.00273598
TRUE	SCZ_907	PML	chr15	73998214	C	T	4.343	56.1 [97, 89, 79, 60, 41, 19, 8]	960-980 (973)	217-960 (341)	162	0	.	0	155	7	37	4.5	983727	983204	410	0.0416782	0.735924	766484	738613	27747	3.62004	2.71361e-12
TRUE	SCZ_907	CDH11	chr16	64950928	C	T	1.93	64.7 [94, 83, 83, 59, 56, 13]	960-980 (977)	207-980 (336)	399	1	.	0.2513	408	6	35	1.5	132411	131901	489	0.369305	0.0660734	273520	271258	2213	0.809082	0.00259947
FALSE	SCZ_909	PQLC2	chr1	19324579	G	A	0.623	36 [64, 42, 40, 19, 15]	960-990 (974)	198-267 (210)	636	0	.	0	627	5	35	0.7974	1188	1183	4	0.3367	0.0839849	23585	23505	79	0.334959	0.085068
FALSE	SCZ_909	MRPS5	chr2	95104706	C	A	1.966	86.3 [100, 95, 89, 61]	980-980 (980)	445-712 (610)	341	0	.	0	292	4	37	1.4	12253	12249	2	0.0163225	0.767474	11785	11766	10	0.0848536	0.252636
FALSE	SCZ_909	SLC33A1	chr3	155853606	G	A	1.529	74.2 [97, 80, 79, 77, 38]	980-980 (980)	198-198 (198)	296	1	.	0.339	296	5	35	1.7	831949	829771	1978	0.237755	0.173918	818778	815388	3015	0.368232	0.066597
TRUE	SCZ_915	DCTN6	chr8	30180617	C	A	3.161	86.7 [91, 86, 83]	980-980 (980)	782-821 (805)	176	0	.	0	114	3	37	2.6	9686	9680	0	0	1	14286	14156	125	0.874983	6.898e-07
FALSE	SCZ_915	CREB3L1	chr11	46316357	C	T	0.883	32.8 [44, 29, 29, 29]	980-980 (980)	217-217 (217)	303	1	.	0.33	292	4	36	1.4	268	268	0	0	1	96506	96318	160	0.165793	0.295306
FALSE	SCZ_915	USP31	chr16	23068082	C	A	1.298	23.3 [30, 20, 20]	960-980 (976)	198-227 (221)	162	0	.	0	118	3	38	2.5	991874	991510	47	0.00473851	0.926048	1186284	1185721	56	0.00472062	0.926316
FALSE	SCZ_915	SERPINB13	chr18	63595101	G	A	1.427	45.6 [64, 52, 51, 41, 20]	980-980 (980)	198-316 (250)	764	0	.	0	736	6	31	0.8152	24078	23957	115	0.477614	0.0297827	63642	63422	216	0.339399	0.0823342
FALSE	SCZ_915	TDRD12	chr19	32802986	C	T	3.423	52.4 [88, 54, 47, 47, 26]	920-980 (970)	198-198 (198)	230	0	.	0	203	5	36	2.5	1519141	1518259	775	0.0510157	0.687066	2627454	2624320	1301	0.0495156	0.694691
TRUE	SCZ_917	ORC2	chr2	200958216	G	A	3.09	89.4 [98, 92, 87, 85, 85]	980-980 (980)	207-306 (237)	189	0	.	0	273	6	34	2.2	29829	29807	2	0.00670488	0.61062	8004	7820	184	2.29885	4.51743e-08
FALSE	SCZ_917	TCP10L2	chr6	167195521	T	C	4.931	45.7 [83, 80, 74, 60, 56, 56, 42, 40, 37, 33, 27, 25, 16, 11]	940-1000 (975)	900-960 (945)	231	1	.	0.4329	399	15	35	3.8	1100288	1100288	2	0.000181771	0.999317	925431	925431	0	0	1
TRUE	SCZ_917	PPP1R3A	chr7	113918414	C	A	3.536	68.5 [97, 83, 74, 71, 44, 42]	792-990 (955)	217-267 (237)	347	0	.	0	356	6	32	1.7	1047870	1047384	70	0.00668022	0.897347	959953	956178	3388	0.352934	0.00327175
TRUE	SCZ_917	ZFHX4	chr8	76855686	A	T	3.337	52.7 [97, 70, 55, 45, 34, 15]	980-980 (980)	227-237 (234)	464	0	.	0	495	6	35	1.2	880391	880169	42	0.00477061	0.955242	888613	885646	2831	0.318586	0.0469851
FALSE	SCZ_917	CARM1	chr19	10912230	C	T	1.117	69.6 [97, 90, 88, 71, 71, 50, 20]	960-990 (976)	207-247 (237)	699	1	.	0.1431	718	8	31	1.1	2081974	2079109	2602	0.124978	0.398732	562124	561400	664	0.118123	0.419354
TRUE	SCZ_1001	TET3	chr2	74101742	G	T	1.938	52.2 [78, 76, 60, 29, 18]	960-980 (978)	237-277 (246)	679	0	.	0	677	5	35	0.7386	673726	673422	29	0.00430442	0.932588	711669	702000	9186	1.29077	8.14562e-10
TRUE	SCZ_1001	IP6K1	chr3	49727580	G	A	4.267	54.6 [99, 94, 86, 70, 70, 43, 15, 8, 6]	980-980 (980)	198-267 (237)	756	0	.	0	812	9	35	1.1	567480	566566	847	0.149256	0.333509	492907	487548	4708	0.95515	0.000887523
FALSE	SCZ_1001	GRM4	chr6	34022034	C	G	0.823	21.2 [20, 20, 19, 33, 27, 31, 25, 24, 24, 18, 13, 12, 9]	861-990 (951)	207-475 (318)	260	0	.	0	205	14	30	6.9	2746	2744	1	0.0364166	0.240272	7639	7634	3	0.0392722	0.214853
FALSE	SCZ_1001	POM121	chr7	72938592	C	G	1.012	53.7 [75, 55, 31]	980-1000 (993)	980-1000 (993)	47	0	.	0	53	3	34	5.7	1021013	1020325	47	0.00460327	0.835059	1330050	1329686	38	0.00285704	0.894156
FALSE	SCZ_1001	CHST1	chr11	45650059	G	A	0.994	57.7 [97, 93, 79, 48, 40, 37, 10]	960-980 (978)	217-227 (219)	752	1	.	0.1333	827	7	33	0.8475	765371	764822	437	0.0570965	0.657007	827604	827183	326	0.0393908	0.748413
FALSE	SCZ_1001	FAT3	chr11	92352885	G	A	1.167	67.2 [94, 90, 53, 50, 49]	920-980 (973)	920-980 (973)	828	1	.	0.1209	799	6	33	0.7519	268734	268503	200	0.074423	0.578375	268237	268035	162	0.0603944	0.641258
FALSE	SCZ_1001	ALDH6A1	chr14	74084949	C	T	1.083	45.7 [75, 73, 51, 44, 43, 29, 5]	950-980 (971)	198-198 (198)	852	1	.	0.1176	845	7	32	0.8314	736116	735405	384	0.0521657	0.681278	738990	738616	327	0.0442496	0.722133
FALSE	SCZ_1001	MPO	chr17	58275633	C	A	2.028	62.3 [94, 94, 69, 64, 43, 10]	920-980 (969)	356-455 (415)	658	0	.	0	695	6	31	0.8633	752403	752050	51	0.00677828	0.895922	758766	758400	26	0.00342662	0.945956
FALSE	SCZ_1002	SMIM12	chr1	34855742	G	A	1.523	66.7 [99, 93, 90, 76, 39, 37, 33]	960-980 (972)	198-465 (274)	751	1	.	0.1332	824	7	33	0.8505	2935157	2932357	2538	0.086469	0.529323	1150879	1150135	647	0.0562179	0.661267
FALSE	SCZ_1002	OTOF	chr2	26476142	C	A	2.396	58 [85, 83, 43, 21]	970-980 (978)	227-336 (296)	267	0	.	0	250	4	33	1.6	983229	982868	61	0.00620405	0.904302	812591	812372	43	0.00529172	0.917778
FALSE	SCZ_1002	DNAH1	chr3	52323875	C	A	1.824	50.8 [90, 65, 59, 25, 15]	980-980 (980)	198-227 (217)	317	0	.	0	381	6	33	1.6	664851	664376	343	0.0515905	0.433232	632039	631685	206	0.0325929	0.589513
FALSE	SCZ_1002	GAK	chr4	849968	C	T	2.275	60.6 [100, 69, 65, 44, 25]	960-980 (970)	198-198 (198)	484	0	.	0	418	5	32	1.2	780454	780003	316	0.0404893	0.74239	644562	644245	229	0.035528	0.769988
FALSE	SCZ_1002	FNIP2	chr4	158861684	C	A	1.585	65 [81, 75, 65, 55, 49]	920-980 (971)	207-207 (207)	399	1	.	0.2506	435	5	33	1.1	770819	770539	30	0.00389196	0.938846	805981	804927	785	0.0973968	0.206144
FALSE	SCZ_1002	MRPS27	chr5	72223648	C	T	0.918	62.7 [92, 84, 84, 79, 51, 25, 24]	960-980 (978)	217-257 (240)	664	1	.	0.1506	783	7	34	0.8963	1364145	1362028	1871	0.137156	0.364562	426972	426641	294	0.068857	0.602551
FALSE	SCZ_1002	SLC26A2	chr5	149980701	C	T	1.552	33.1 [85, 56, 32, 23, 16, 12, 8]	960-980 (978)	198-247 (210)	348	1	.	0.2882	459	7	34	1.5	1227636	1226891	569	0.0463492	0.711064	558964	558592	256	0.045799	0.713948
FALSE	SCZ_1002	LRP12	chr8	104498026	C	A	2.008	53 [86, 83, 73, 14, 9]	960-980 (974)	198-277 (236)	680	1	.	0.1471	704	5	35	0.7102	939363	938177	779	0.0829285	0.260646	954557	953904	257	0.0269235	0.646272
FALSE	SCZ_1002	KMT2D	chr12	49038861	G	A	0.931	63.2 [95, 78, 77, 69, 32, 28]	841-980 (966)	237-504 (330)	783	1	.	0.1277	812	6	34	0.7398	2136324	2135047	1031	0.0482605	0.701135	782894	782340	472	0.0602891	0.641754
FALSE	SCZ_1002	TMEM221	chr19	17436532	C	A	1.978	54.3 [92, 74, 29, 22]	960-980 (973)	227-257 (235)	158	1	.	0.6329	186	4	36	2.2	885818	884994	318	0.035899	0.558745	950291	949739	173	0.0182049	0.744403
FALSE	SCZ_1002	TIAM1	chr21	31120538	G	A	1.838	62.2 [99, 90, 61, 49, 42, 32]	980-980 (980)	198-277 (212)	580	0	.	0	695	6	33	0.8633	1896712	1893869	1408	0.0742337	0.579181	678743	678053	516	0.0760229	0.571607
FALSE	SCZ_1002	RBMX	chrX	136877960	C	T	0.118	44.5 [48, 41]	930-950 (942)	900-930 (925)	130	1	.	0.7692	165	5	33	3	902128	901754	331	0.036691	0.763427	1046008	1045351	313	0.0299233	0.802401
FALSE	SCZ_1004	PXDN	chr2	1653707	C	A	0.68	38.8 [66, 64, 38, 28, 19, 18]	960-980 (977)	198-198 (198)	578	0	.	0	587	6	34	1	578085	577170	549	0.0949687	0.214421	893127	892356	129	0.0144436	0.791214
FALSE	SCZ_1004	CX3CR1	chr3	39265970	G	T	1.963	68.8 [81, 78, 73, 43]	980-980 (980)	237-247 (245)	345	1	.	0.2899	285	4	34	1.4	645720	645349	84	0.0130087	0.809837	424646	424391	61	0.0143649	0.792224
FALSE	SCZ_1004	POM121	chr7	72938592	C	G	0.886	19.5 [31, 8]	980-1000 (993)	980-1000 (993)	78	0	.	0	50	3	36	6	1459554	1458749	73	0.00500153	0.822138	1411614	1411150	51	0.00361289	0.86808
FALSE	SCZ_1004	DNAJB6	chr7	157358501	C	T	1.515	61.8 [91, 90, 89, 56, 23, 22]	950-980 (971)	247-415 (290)	818	1	.	0.1222	779	7	30	0.9009	882272	879473	2687	0.304555	0.106392	729449	727594	1714	0.234972	0.177515
FALSE	SCZ_1004	SRRM2	chr16	2759358	C	A	1.819	40 [62, 46, 33, 31, 28]	940-990 (972)	207-277 (239)	235	0	.	0	222	5	34	2.3	225051	224898	68	0.0302154	0.612682	845659	844727	529	0.0625548	0.362672
TRUE	SCZ_1008	CEPT1	chr1	111188763	C	T	3.234	63.2 [89, 73, 73, 48, 33]	980-980 (980)	198-247 (206)	340	1	.	0.295	282	5	31	1.8	951871	947018	4807	0.505005	0.024347	1100379	1062983	37347	3.39401	1.43126e-11
TRUE	SCZ_1009	AHDC1	chr1	27547365	C	T	2.977	58.3 [94, 91, 87, 54, 39, 29, 14]	960-980 (978)	217-257 (243)	493	1	.	0.2033	691	8	28	1.2	263774	263422	342	0.129656	0.38524	266183	262322	3854	1.44788	2.36515e-05
TRUE	SCZ_1009	MXRA5	chrX	3311249	C	T	4.392	70.5 [91, 88, 81, 75, 64, 24]	980-980 (980)	801-881 (848)	823	0	.	0	674	6	32	0.8955	777220	776973	189	0.0243174	0.836186	689030	684812	4166	0.604618	0.0116996

## Sheet: Supplementary Data 3-1
		TASeq				%
WESeq	EBscore	TRUE	FALSE		Precision	81.25
	> 2.396	13	3		Sensitivity	81.25
	≤ 2.396	3	35		Specificity	92.1053
