# Supplementary material for: Brain somatic mutations observed in Alzheimer’s disease associated with aging and dysregulation of tau phosphorylation
Source: Nat Commun. 2019 Jul 12;10:3090. doi: 10.1038/s41467-019-11000-7 (PMC6626023; doi:10.1038/s41467-019-11000-7)
Supplement: Supplementary file 9 — Supplementary Data 6 [file 41467_2019_11000_MOESM9_ESM.xlsx]

## Sheet: Supplementary Data 6
Supplementary Data 6: PCAWG signatures adjusted to human whole-exome trinucleotide frequencies
Substitution Type	Trinucleotide	Somatic Mutation Type	SBS1	SBS2	SBS3	SBS4	SBS5	SBS6	SBS7a	SBS7b	SBS7c	SBS7d	SBS8	SBS9	SBS10a	SBS10b	SBS11	SBS12	SBS13	SBS14	SBS15	SBS16	SBS17a	SBS17b	SBS18	SBS19	SBS20	SBS21	SBS22	SBS23	SBS24	SBS25	SBS26	SBS27	SBS28	SBS29	SBS30	SBS31	SBS32	SBS33	SBS34	SBS35	SBS36	SBS37	SBS38	SBS39	SBS40	SBS41	SBS42
C>A	ACA	A[C>A]A	0.000371161	5.06e-07	0.0173727	0.0309417	0.00981066	0.000212145	5.04e-05	0.00164561	0.00499639	4.03e-05	0.0375836	0.000539102	0.00197372	0.000112869	0.000109198	0.00452512	0.0016056	0.00087715	0.00048418	0.0166853	0.00177746	0.000584795	0.0381676	0.000947208	0.000454604	0.000146319	0.00574691	0.000572688	0.0233476	0.00832167	0.000830632	0.00515812	0.00086572	0.0425619	0.00134447	0.00737103	0.0172919	0.00275562	0.00554058	0.00679599	0.0199587	0.00393307	0.00913599	0.00904877	0.0243367	0.00208215	0.00086859
C>A	ACC	A[C>A]C	0.00123546	0.000166799	0.0178691	0.0315457	0.00999268	0.000338441	0.000174475	0.000420866	0.00153466	0.000988034	0.0527723	0.00510607	0.00205885	0.00523394	0.000535912	0.00146636	0.000822589	0.0133395	0.000329536	0.00389721	0.00102055	0.000160168	0.0151397	0.000618836	0.00131615	0.00283988	0.00011792	0.000354237	0.0220128	0.00760882	0.000649119	0.00606737	0.00360732	0.0445802	0.000488544	0.0184614	0.0188071	0.00255183	0.0102427	0.0459892	0.00850759	0.00186955	0.00929049	0.0071579	0.0149815	0.00155653	0.0199431
C>A	ACG	A[C>A]G	0.000148379	9.15e-05	0.00293168	0.0229605	0.0030309	5.21e-05	0.00010752	0.000263677	0.000781458	0.000500698	0.00789556	0.000825057	0.000271011	6.64e-05	0.000141588	0.00108468	0.000467295	0.000650146	4.74e-05	0.00213428	8.21e-05	0.000112224	0.00361989	0.000368001	3.21e-05	0.000548888	0.00146694	1.36e-07	0.0190975	0.00244257	0.000216753	0.00155469	0.000781781	0.0259318	0.000136602	0.00256957	0.00693193	0.000735506	0.000118759	0.00214287	0.00355635	0.00211319	0.00272315	0.00414864	0.00505489	0.000121514	5.02e-05
C>A	ACT	A[C>A]T	0.00054866	8.72e-05	0.0104479	0.0220724	0.00553329	9.2e-05	0.000190755	0.000512413	0.00207478	0.00413087	0.0410053	0.00300808	0.0156909	1.03e-05	0.000203835	0.00125168	0.000313703	0.0662385	0.000583906	0.0112257	5.43e-05	0.000447612	0.0162236	0.000435351	0.000929089	0.000590361	0.00167669	3.93e-18	0.014432	0.00426664	0.000601161	0.00275129	0.00447934	0.0244944	0.00042344	0.00495219	0.0115689	0.00171967	0.00143129	0.0169755	0.0144501	0.00188342	0.00645035	0.00585276	0.0131101	0.00134089	0.00609716
C>G	ACA	A[C>G]A	0.000777586	1.95e-16	0.0164872	0.00505273	0.00826999	0.000235489	4.89e-05	6.05e-06	0.00115811	0.00117662	0.00369579	0.00467041	2.01e-16	0.000189027	0.000127356	0.00122638	0.00341196	1.74e-16	5.77e-05	0.00180565	0.000867017	0.000140235	0.00128058	0.0023789	0.0064368	1.57e-05	0.00158671	3.93e-18	0.0021456	0.00675416	0.000405842	0.00130686	0.000169435	0.00211463	0.000795663	0.00642167	0.00154341	0.00125011	0.000867454	0.00275492	0.00145831	0.0341666	0.00191912	0.0366538	0.0105416	0.00525965	0.000304007
C>G	ACC	A[C>G]C	0.000659409	0.000150431	0.0126137	0.0026931	0.00603775	0.00018655	2.1e-05	0.000172553	0.000427375	0.0032905	0.0032574	0.00244505	2.83e-05	0.000107011	0.000281729	0.000831261	0.00108555	5.87e-06	0.000178254	0.00270904	0.000632792	5.4e-05	0.00248455	0.00172308	0.00143784	0.000865218	0.000240897	3.62e-05	0.00304054	0.00177853	0.000465385	0.00226567	0.000319955	0.00228996	0.000450879	0.00315341	0.0020304	0.00148705	0.00166503	0.00452434	0.00170645	0.014347	0.00145667	0.0225269	0.00969511	0.00403167	0.000489865
C>G	ACG	A[C>G]G	9.66e-05	2.66e-05	0.000424533	0.0018809	0.00282452	2.22e-16	7.67e-05	0.000714847	4.61e-16	0.00181511	0.000489036	0.002641	4.03e-16	2.76e-16	8.97e-05	0.000150886	0.000467703	6.15e-05	3.16e-05	0.00176754	0.000262626	4.3e-16	0.00284942	0.000922235	0.000690002	4.14e-16	0.000442382	3.94e-18	0.00118393	0	0.000130271	0	4.91e-16	0.00121015	0.000196555	0.0046438	0.00175997	0.000449322	5.07e-16	0.000534016	0.000793476	0.0106815	0.00091014	0.0211667	0.00390458	0.00239465	2.66e-05
C>G	ACT	A[C>G]T	0.000488714	8.13e-05	0.0149008	0.00265897	0.00841006	0.000129885	7.35e-05	0.000205387	0.00204108	0.00297191	0.00497804	0.0063207	2.06e-16	1.4e-16	0.000409768	0.00147401	0.00360674	0.000163907	0.000170067	0.012257	1.72e-05	0.000313401	0.00309097	0.0016304	0.00331865	5.88e-05	6.06e-05	3.93e-18	0.00186689	0.00294529	0.000707593	0.00133518	9.39e-05	0.00171323	0.00055691	0.00298078	0.0013885	0.0011769	0.00236304	0.00745128	0.00154738	0.019087	0.00178113	0.0342999	0.0129113	0.00833772	0.000329721
C>T	ACA	A[C>T]A	0.0104944	5.33e-05	0.0118822	0.00637874	0.0267013	0.0320071	9.2e-05	0.000993123	0.00137858	0.00332428	0.00580549	0.00782837	0.000935959	0.000339707	0.019371	0.00552404	0.00633882	0.00971762	0.00259149	0.00183483	0.00105027	0.000548719	0.00681815	0.0208742	0.0362074	0.00202238	0.00167925	0.0155189	0.00756244	0.0176474	0.00253056	0.0135636	0.000857286	0.00342785	0.0790564	0.0136615	0.0669894	0.00470282	0.00400457	0.00169613	0.00471727	0.00620761	0.00246443	0.00742826	0.0170402	0.00974959	0.0167728
C>T	ACC	A[C>T]C	0.00342655	0.00155538	0.0134123	0.00395645	0.0189736	0.0147808	0.0171933	0.034747	0.0102704	0.00180627	0.00311004	0.00677453	0.000972506	0.00419819	0.142682	0.00274219	2.53e-16	0.010213	0.00458003	0.0050175	0.00190301	8.74e-05	0.004461	0.013644	0.0123595	0.00471723	0.000272444	0.0717352	0.00931464	0.0142864	0.00312692	0.0069378	0.00482483	0.00375275	0.0872282	0.00927062	0.123356	0.0024381	0.00546544	0.00397019	0.00335794	0.00393152	0.00198408	0.0040462	0.0134671	0.00428684	0.0385308
C>T	ACG	A[C>T]G	0.306757	5.72e-05	0.0043095	0.00115023	0.0101425	0.120266	3.37e-16	0.000768891	0.00192363	0.00241449	0.00552506	0.00849312	0.0100743	0.000513951	0.0114035	0.000236449	0.0005363	0.0416667	0.0766456	0.0068185	6.81e-05	0.00055266	0.0181469	0.0023266	0.0196186	0.0138143	0.00261322	0.0119949	0.000660888	0.0331533	0.010157	0.0133231	0.0156016	0.0271474	0.0215349	0.0117488	0.0569103	0.0127205	0.000269398	0.000894092	0.0112152	0.0126305	0.00740588	0.00932137	0.000463281	0.00678815	0.000660751
C>T	ACT	A[C>T]T	0.00409977	0.00166199	0.0103666	0.00318369	0.0184017	0.0108815	0.00571121	0.00782842	0.00790454	0.0335481	0.0109365	0.00640248	0.00275708	0.00501523	0.0837668	0.00243561	0.000286828	0.0129116	0.000933647	0.00637975	0.000647758	0.00014403	0.00603734	0.0281022	0.00973027	3.96e-05	0.000601631	0.0245546	0.00599599	0.00492121	0.00270628	0.00453153	0.00570927	0.00125912	0.0222945	0.0079645	0.120348	0.00277946	0.00449756	0.000707043	0.00348126	0.00574307	0.00177775	0.0101263	0.014961	0.006402	0.0269285
T>A	ATA	A[T>A]A	0.000232093	5.79e-05	0.00318	0.00478344	0.00418619	3.4e-05	0.00100958	0.00122027	0.00891695	6.15e-05	0.0115183	0.00849173	3.17e-05	0.000780665	0.000216659	0.00358909	1.36e-16	0.000333325	0.000724575	0.0166244	0.000602736	4.17e-05	0.00127728	0.000406226	0.000259963	0.00223149	0.0422914	3.93e-18	0.000701742	0.011898	0.00100135	0.0980546	0.000131613	0.000288717	0.000187588	0.0042017	0.000383023	0.000532494	0.0813078	0.00260744	0.00133508	0.00154886	0.000981481	0.00284475	0.00365226	0.00509855	0.00689742
T>A	ATC	A[T>A]C	0.000988182	0.000808426	0.00636668	0.00272787	0.00599208	0.000287966	0.000532524	0.000347918	0.00373996	0.00113815	0.0192124	0.00287473	0.000184686	0.000220435	0.000349338	0.00286198	6.07e-05	0.000308288	0.000455185	0.00850246	0.000905322	0.000293402	0.000686739	0.000200731	0.00402106	0.00555057	0.00707813	4.02e-18	0.00152175	0.00789377	0.00353821	0.00152597	0.000556468	0.00142192	0.00030984	0.004946	0.000725764	0.00106241	0.0533218	0.00597584	0.00119472	0.00174107	0.00146136	0.00234976	0.00404934	0.00447959	0.00316987
T>A	ATG	A[T>A]G	0.000481827	2.25e-05	0.00814029	0.00914292	0.00753695	1.12e-16	0.00044602	0.001109	0.000220408	0.00373322	0.0196161	0.00269456	2.03e-16	1.46e-05	2.98e-05	0.00315161	0.000525456	0.000280783	0.000279414	0.00924985	0.000173685	6.38e-05	0.00194465	0.000717022	0.000224873	0.000232533	0.058424	0.000245322	0.00129277	0.00529686	0.00059992	0.00122897	0.000169523	0.00168553	0.00048028	0.00391809	0.00055703	0.000622361	0.0397861	0.00103044	0.00202265	0.00249584	0.000777385	0.00542025	0.00604734	0.00301754	0.00378596
T>A	ATT	A[T>A]T	5.93e-05	1.5e-16	0.00394285	0.00238138	0.003915	0.000639328	0.00215518	0.00451946	0.0404442	0.0316459	0.0164427	0.0140613	0.00463281	0.00135969	1.97e-06	0.00218122	0.000412376	0.00111887	0.00377416	0.00884904	0.000971595	0.000469649	0.00448439	0.000376913	0.0145266	0.00114697	0.00184994	8.53e-05	0.000890722	0.00963518	0.00225121	0.00194034	0.00144997	0.00101848	0.00028201	0.00247747	0.000504874	0.00346393	0.277301	0.00437654	0.00187424	0.00212375	0.0014994	0.00365503	0.00715186	0.0529943	0.00395766
T>C	ATA	A[T>C]A	0.000316431	3.73e-05	0.00955756	0.00403682	0.0261736	0.00076569	0.000255705	0.000496596	0.000206221	0.00301437	0.00577364	0.0135466	0.000465232	0.00400824	0.000590048	0.0510758	0.00116537	0.00682336	0.00137999	0.174034	5.75e-05	6.48e-05	0.00103531	0.00133848	0.00543079	0.0107866	0.016573	0.000420895	0.00284302	0.0120336	0.0558737	0.00346277	0.000419376	0.000914194	0.000315455	0.0109052	0.000502546	0.00766458	0.00364011	0.00108923	0.00287848	0.0504879	0.00137849	0.00600375	0.0112199	0.0098417	0.0060158
T>C	ATC	A[T>C]C	0.00134682	1.98e-05	0.00685204	0.00055353	0.0116174	0.000594927	0.00018063	0.000339925	0.000582635	0.00413925	0.00451341	0.010725	0.00345028	0.000333239	0.000742671	0.0426702	0.000132425	0.00521736	0.00106366	0.0141199	0.0115179	0.000255824	0.00163236	0.000468412	0.0035238	0.00984463	0.000907007	0.000129037	0.0014773	0.00843518	0.0261882	0.0019336	0.000513965	0.0016281	0.000361104	0.00602972	0.0005735	0.00350153	0.0014735	0.000666429	0.00141035	0.0403452	0.00123399	0.00461116	0.00669538	0.00603182	0.00277463
T>C	ATG	A[T>C]G	4.5e-05	1.16e-05	0.0104256	0.00369952	0.0315887	0.00213759	0.000141735	0.00107027	0.00111688	0.00926437	0.00601133	0.0139151	0.00194806	0.000331539	0.000242054	0.0712823	0.000381095	0.00983189	0.000124007	0.0670803	0.000325962	2.16e-16	0.00155595	0.00173756	0.0137887	0.00364149	0.00748003	0.00032571	0.00114111	0.0168967	0.0753512	0.00568522	0.000451102	0.00186904	0.000208289	0.00632502	0.000850029	0.0655892	2.24e-05	0.000714354	0.00306242	0.0168776	0.00156469	0.00753489	0.0134774	0.00800694	0.00646863
T>C	ATT	A[T>C]T	0.00185619	0.0001044	0.0111928	0.00087984	0.0242006	0.000193507	0.000357084	0.00117339	0.00211752	0.0393097	0.00977927	0.0216404	0.00233901	7.14e-05	0.000688572	0.0492796	0.00065284	0.00361858	0.000367605	0.109192	0.00516608	0.000403628	0.0024231	0.00100006	5.85e-05	0.0184133	0.000556969	0.000138288	0.00120822	0.0094	0.0272666	0.00197854	0.000507074	0.000597575	0.000313872	0.00505023	0.000365144	0.0062923	0.00205773	0.00120501	0.00312658	0.0368752	0.00191807	0.0081394	0.0129616	0.013477	0.00155995
T>G	ATA	A[T>G]A	5e-05	0.00014352	0.00229013	0.00053223	0.00218789	8.89e-06	0.000246856	4.13e-05	0.00850101	0.00255951	0.000966933	0.0301843	0.00119771	1.49e-05	0.000113385	0.00139379	3.75e-05	0.000115104	0.000166358	0.00809311	0.000507182	0.000939884	0.000370028	0.00120285	5.34e-06	0.000252556	0.00153954	3.93e-18	0.0014281	0.00307587	0.00192067	0.000781694	0.00754387	0.000189835	2.02e-05	0.00196721	0.000207503	0.00060058	0.00222196	0.00162618	0.000597907	0.0149577	0.000568308	0.00207897	0.00432523	0.00514639	0.000622324
T>G	ATC	A[T>G]C	9.14e-05	6.87e-05	0.00229879	0.000123246	0.0022467	0.000107567	0.000196014	0.000694733	0.00114438	0.00280504	0.00060131	0.00706187	0.00118185	3.48e-05	3.7e-05	0.000702364	2.07e-16	0.00246417	0.000224734	0.00484112	0.000635697	0.00454934	0.000671688	0.00148674	1.65e-05	0.000429786	5.14e-05	3.93e-18	0.000947443	0	0.00254198	0.00100234	0.0201492	0.000580853	8.7e-05	0.00202077	0.000350772	0.000282326	0.000554901	0.000784452	0.000519832	0.0111203	0.000803147	0.00243093	0.00643046	0.00170849	0.000320149
T>G	ATG	A[T>G]G	0.000113476	1.8e-06	0.00532339	0.00104735	0.00655982	5.39e-05	0.000209639	0.00104495	0.000631222	0.010688	0.0041066	0.00519759	0.000291216	0.000326757	0.000135821	0.000816518	7.35e-05	0.00056154	9.56e-05	0.00484983	0.000623844	0.000960569	0.00149117	0.001336	1.99e-05	0.000175574	0.00284693	3.93e-18	0.00133504	0.0060559	0.00220076	6.76e-05	0.0085599	0.000285453	0.000309007	0.00313135	0.000993751	0.000424757	0.000226832	0.00347976	0.000747186	0.0168871	0.00149245	0.00598573	0.00702731	0.0026889	0.000481369
T>G	ATT	A[T>G]T	3.61e-05	2.53e-06	0.00256507	0.000122101	0.00305007	0.000148725	0.000179307	0.000399285	1.77e-16	0.0109878	0.000486822	0.0178291	0.00641994	1.06e-16	0.000164886	0.000989343	0.000218093	0.0067368	0.00143649	0.00638391	0.00831895	0.0512823	0.00105143	0.0009336	3.3e-05	4.99e-05	3.08e-05	3.93e-18	0.00233073	0	0.00435251	0.000195562	0.0980978	0.000420901	0.000457268	0.000466313	3.86e-18	0.000517787	0.00101035	0.00156379	0.000600759	0.0189523	0.00157642	0.00383224	0.0120169	0.00579435	0.00052634
C>A	CCA	C[C>A]A	0.000371161	5.06e-07	0.0173727	0.0309417	0.00981066	0.000212145	5.04e-05	0.00164561	0.00499639	4.03e-05	0.0375836	0.000539102	0.00197372	0.000112869	0.000109198	0.00452512	0.0016056	0.00087715	0.00048418	0.0166853	0.00177746	0.000584795	0.0381676	0.000947208	0.000454604	0.000146319	0.00574691	0.000572688	0.0233476	0.00832167	0.000830632	0.00515812	0.00086572	0.0425619	0.00134447	0.00737103	0.0172919	0.00275562	0.00554058	0.00679599	0.0199587	0.00393307	0.00913599	0.00904877	0.0243367	0.00208215	0.00086859
C>A	CCC	C[C>A]C	0.00123546	0.000166799	0.0178691	0.0315457	0.00999268	0.000338441	0.000174475	0.000420866	0.00153466	0.000988034	0.0527723	0.00510607	0.00205885	0.00523394	0.000535912	0.00146636	0.000822589	0.0133395	0.000329536	0.00389721	0.00102055	0.000160168	0.0151397	0.000618836	0.00131615	0.00283988	0.00011792	0.000354237	0.0220128	0.00760882	0.000649119	0.00606737	0.00360732	0.0445802	0.000488544	0.0184614	0.0188071	0.00255183	0.0102427	0.0459892	0.00850759	0.00186955	0.00929049	0.0071579	0.0149815	0.00155653	0.0199431
C>A	CCG	C[C>A]G	0.000148379	9.15e-05	0.00293168	0.0229605	0.0030309	5.21e-05	0.00010752	0.000263677	0.000781458	0.000500698	0.00789556	0.000825057	0.000271011	6.64e-05	0.000141588	0.00108468	0.000467295	0.000650146	4.74e-05	0.00213428	8.21e-05	0.000112224	0.00361989	0.000368001	3.21e-05	0.000548888	0.00146694	1.36e-07	0.0190975	0.00244257	0.000216753	0.00155469	0.000781781	0.0259318	0.000136602	0.00256957	0.00693193	0.000735506	0.000118759	0.00214287	0.00355635	0.00211319	0.00272315	0.00414864	0.00505489	0.000121514	5.02e-05
C>A	CCT	C[C>A]T	0.00054866	8.72e-05	0.0104479	0.0220724	0.00553329	9.2e-05	0.000190755	0.000512413	0.00207478	0.00413087	0.0410053	0.00300808	0.0156909	1.03e-05	0.000203835	0.00125168	0.000313703	0.0662385	0.000583906	0.0112257	5.43e-05	0.000447612	0.0162236	0.000435351	0.000929089	0.000590361	0.00167669	3.93e-18	0.014432	0.00426664	0.000601161	0.00275129	0.00447934	0.0244944	0.00042344	0.00495219	0.0115689	0.00171967	0.00143129	0.0169755	0.0144501	0.00188342	0.00645035	0.00585276	0.0131101	0.00134089	0.00609716
C>G	CCA	C[C>G]A	0.000777586	1.95e-16	0.0164872	0.00505273	0.00826999	0.000235489	4.89e-05	6.05e-06	0.00115811	0.00117662	0.00369579	0.00467041	2.01e-16	0.000189027	0.000127356	0.00122638	0.00341196	1.74e-16	5.77e-05	0.00180565	0.000867017	0.000140235	0.00128058	0.0023789	0.0064368	1.57e-05	0.00158671	3.93e-18	0.0021456	0.00675416	0.000405842	0.00130686	0.000169435	0.00211463	0.000795663	0.00642167	0.00154341	0.00125011	0.000867454	0.00275492	0.00145831	0.0341666	0.00191912	0.0366538	0.0105416	0.00525965	0.000304007
C>G	CCC	C[C>G]C	0.000659409	0.000150431	0.0126137	0.0026931	0.00603775	0.00018655	2.1e-05	0.000172553	0.000427375	0.0032905	0.0032574	0.00244505	2.83e-05	0.000107011	0.000281729	0.000831261	0.00108555	5.87e-06	0.000178254	0.00270904	0.000632792	5.4e-05	0.00248455	0.00172308	0.00143784	0.000865218	0.000240897	3.62e-05	0.00304054	0.00177853	0.000465385	0.00226567	0.000319955	0.00228996	0.000450879	0.00315341	0.0020304	0.00148705	0.00166503	0.00452434	0.00170645	0.014347	0.00145667	0.0225269	0.00969511	0.00403167	0.000489865
C>G	CCG	C[C>G]G	9.66e-05	2.66e-05	0.000424533	0.0018809	0.00282452	2.22e-16	7.67e-05	0.000714847	4.61e-16	0.00181511	0.000489036	0.002641	4.03e-16	2.76e-16	8.97e-05	0.000150886	0.000467703	6.15e-05	3.16e-05	0.00176754	0.000262626	4.3e-16	0.00284942	0.000922235	0.000690002	4.14e-16	0.000442382	3.94e-18	0.00118393	0	0.000130271	0	4.91e-16	0.00121015	0.000196555	0.0046438	0.00175997	0.000449322	5.07e-16	0.000534016	0.000793476	0.0106815	0.00091014	0.0211667	0.00390458	0.00239465	2.66e-05
C>G	CCT	C[C>G]T	0.000488714	8.13e-05	0.0149008	0.00265897	0.00841006	0.000129885	7.35e-05	0.000205387	0.00204108	0.00297191	0.00497804	0.0063207	2.06e-16	1.4e-16	0.000409768	0.00147401	0.00360674	0.000163907	0.000170067	0.012257	1.72e-05	0.000313401	0.00309097	0.0016304	0.00331865	5.88e-05	6.06e-05	3.93e-18	0.00186689	0.00294529	0.000707593	0.00133518	9.39e-05	0.00171323	0.00055691	0.00298078	0.0013885	0.0011769	0.00236304	0.00745128	0.00154738	0.019087	0.00178113	0.0342999	0.0129113	0.00833772	0.000329721
C>T	CCA	C[C>T]A	0.0104944	5.33e-05	0.0118822	0.00637874	0.0267013	0.0320071	9.2e-05	0.000993123	0.00137858	0.00332428	0.00580549	0.00782837	0.000935959	0.000339707	0.019371	0.00552404	0.00633882	0.00971762	0.00259149	0.00183483	0.00105027	0.000548719	0.00681815	0.0208742	0.0362074	0.00202238	0.00167925	0.0155189	0.00756244	0.0176474	0.00253056	0.0135636	0.000857286	0.00342785	0.0790564	0.0136615	0.0669894	0.00470282	0.00400457	0.00169613	0.00471727	0.00620761	0.00246443	0.00742826	0.0170402	0.00974959	0.0167728
C>T	CCC	C[C>T]C	0.00342655	0.00155538	0.0134123	0.00395645	0.0189736	0.0147808	0.0171933	0.034747	0.0102704	0.00180627	0.00311004	0.00677453	0.000972506	0.00419819	0.142682	0.00274219	2.53e-16	0.010213	0.00458003	0.0050175	0.00190301	8.74e-05	0.004461	0.013644	0.0123595	0.00471723	0.000272444	0.0717352	0.00931464	0.0142864	0.00312692	0.0069378	0.00482483	0.00375275	0.0872282	0.00927062	0.123356	0.0024381	0.00546544	0.00397019	0.00335794	0.00393152	0.00198408	0.0040462	0.0134671	0.00428684	0.0385308
C>T	CCG	C[C>T]G	0.306757	5.72e-05	0.0043095	0.00115023	0.0101425	0.120266	3.37e-16	0.000768891	0.00192363	0.00241449	0.00552506	0.00849312	0.0100743	0.000513951	0.0114035	0.000236449	0.0005363	0.0416667	0.0766456	0.0068185	6.81e-05	0.00055266	0.0181469	0.0023266	0.0196186	0.0138143	0.00261322	0.0119949	0.000660888	0.0331533	0.010157	0.0133231	0.0156016	0.0271474	0.0215349	0.0117488	0.0569103	0.0127205	0.000269398	0.000894092	0.0112152	0.0126305	0.00740588	0.00932137	0.000463281	0.00678815	0.000660751
C>T	CCT	C[C>T]T	0.00409977	0.00166199	0.0103666	0.00318369	0.0184017	0.0108815	0.00571121	0.00782842	0.00790454	0.0335481	0.0109365	0.00640248	0.00275708	0.00501523	0.0837668	0.00243561	0.000286828	0.0129116	0.000933647	0.00637975	0.000647758	0.00014403	0.00603734	0.0281022	0.00973027	3.96e-05	0.000601631	0.0245546	0.00599599	0.00492121	0.00270628	0.00453153	0.00570927	0.00125912	0.0222945	0.0079645	0.120348	0.00277946	0.00449756	0.000707043	0.00348126	0.00574307	0.00177775	0.0101263	0.014961	0.006402	0.0269285
T>A	CTA	C[T>A]A	1.51e-05	0.000177426	0.00555994	0.00883341	0.00242389	2.78e-05	0.000111228	0.000664156	0.00300543	0.00134877	0.0135281	0.00387037	1.68e-16	3.67e-05	0.000115692	0.00045726	0.000154395	0.000102085	0.000149283	0.00279228	0.000311892	7.53e-05	0.000336285	6e-05	8.83e-05	4.82e-06	0.102669	0.000265395	0.000706428	0.0184974	0.000750673	0.274145	0.000129278	0.00109859	0.000133673	0.0133012	0.000210579	0.000552274	0.0225799	0.0338158	0.000832455	0.00130481	0.000535362	0.00319971	0.00079041	0.00298838	0.0078927
T>A	CTC	C[T>A]C	0.000210966	0.00027255	0.0191417	0.0114955	0.00544399	0.000352667	0.000252333	0.000867771	0.0177381	0.000104068	0.0319554	0.00387608	2.58e-16	8.41e-05	0.000203465	0.00719091	0.000387291	0.00296979	0.000160492	0.00759758	0.0446386	0.00276573	0.00290428	0.00038584	0.00610151	0.000820818	0.067523	3.93e-18	0.00153506	0.0170305	0.00176226	0.00356629	0.0019077	0.00121725	0.000743403	0.0208768	0.000645801	0.00112609	0.000596424	0.0325081	0.00147545	0.00148545	0.00184789	0.0063931	0.0084404	0.0040353	0.00165098
T>A	CTG	C[T>A]G	0.000189957	0.000181783	0.0154896	0.0333468	0.00573828	8.03e-05	0.000117906	0.000872111	0.00139075	0.0016698	0.0328884	0.00716756	2.81e-16	1.92e-16	0.000319584	0.0019809	0.000279257	0.000347447	5.88e-05	0.00150297	0.014905	0.000963454	0.00333014	0.000306552	0.000126168	0.000162079	0.224807	0.00012676	0.00451699	0.0739184	0.00152189	0.00609205	0.00124467	0.00186477	0.000612157	0.0201847	0.00152746	0.000593157	0.00185843	0.062583	0.00236871	0.00222925	0.00178015	0.00736492	0.00418096	0.00430567	0.0156027
T>A	CTT	C[T>A]T	0.000119561	2.14e-16	0.0116601	0.00947035	0.00386596	9.82e-05	0.000307084	8.66e-05	0.0553302	0.00126625	0.0391975	0.00471023	0.000372971	0.0001588	0.000133746	0.00165086	0.000506932	0.00119352	0.000590995	0.00745553	0.0683115	0.00822114	0.0018428	0.000178688	8.21e-05	2.27e-16	0.0633384	0.000282823	0.0033833	0.0338216	0.000670674	0.00590452	0.00125174	0.00146454	0.000501765	0.0262795	0.000564727	0.00108541	0.000334597	0.056056	0.00169983	0.00224952	0.00184689	0.0070361	0.00881129	0.0097653	0.00622564
T>C	CTA	C[T>C]A	7.82e-17	0.000220586	0.00618302	0.0031739	0.00913735	0.000693851	0.000283979	0.000906296	0.00655367	0.00848657	0.00170585	0.0110758	9.24e-05	0.000681321	0.000205875	0.0380474	3.5e-05	0.00207687	0.000321837	0.0093077	0.00795876	0.000520421	0.000239374	0.000282222	0.00717812	0.00898061	0.00539139	3.93e-18	0.00121889	0.00635049	0.0413889	0.00405834	0.00121587	0.000664789	0.000791641	0.00526236	0.000384707	0.0111619	0.000565596	0.000856861	0.000991679	0.0415928	0.00116644	0.00475144	0.00786371	0.00850286	0.00221747
T>C	CTC	C[T>C]C	0.00134424	3.19e-05	0.0155416	0.00222101	0.0109656	0.000656841	0.000250352	0.000760217	0.00474683	0.000113797	0.00764996	0.0189905	4.76e-05	9.8e-05	0.000685789	0.0638452	0.000138292	0.00536925	0.00141446	0.00422768	0.191032	0.0079598	0.00234044	7.79e-05	0.0045483	0.00336873	0.00164278	3.93e-18	0.00184423	0.0116106	0.0380658	0.00725949	0.00371405	0.00158847	0.00132282	0.00981505	0.000921193	0.0341495	5.9e-05	0.0019875	0.0019091	0.0277833	0.00212194	0.00784954	0.0109304	0.00664117	0.0030044
T>C	CTG	C[T>C]G	0.000211249	2.72e-16	0.011862	0.0056352	0.0238179	0.00371783	0.000109756	0.000721128	0.00314342	0.00130511	0.00150488	0.0207888	0.00132903	2.19e-05	0.000137085	0.0524343	2.74e-16	0.00490892	0.000996014	0.0139709	0.104976	0.00527174	0.0016829	0.000520163	0.0268232	0.0187546	0.00270798	0.000373559	0.00378487	0.0156992	0.104618	0.00783659	0.00384741	0.00368245	0.00132748	0.00481411	0.00199634	0.0495337	0.00129171	0.00167749	0.00205188	0.0138457	0.00253528	0.00841273	0.0126703	0.00768673	0.0037279
T>C	CTT	C[T>C]T	1.96e-05	0.000178199	0.0144998	0.00206172	0.0133884	0.000696008	0.00150245	0.00444803	0.0489657	0.0435219	0.00604871	0.0349193	2.42e-06	0.000553825	6.96e-05	0.0505449	0.000108635	0.0017775	0.000988361	0.0177521	0.402326	0.0193139	0.00208262	0.000320905	0.00556518	0.0221885	0.000562896	3.55e-05	0.00255608	0.00827573	0.0579861	0.00424082	0.00044494	0.0013166	0.00335785	0.0116986	0.000931235	0.00298197	0.00199059	0.00268681	0.00188024	0.055036	0.00334693	0.0073075	0.0129192	0.00852973	0.00266461
T>G	CTA	C[T>G]A	1.24e-05	0.000112003	0.00305618	0.000533559	0.00177323	2.07e-05	5.3e-05	0.000212186	0.00283525	0.00123893	0.000872104	0.0209758	0.000116816	0.000117302	1.39e-16	0.000748601	3.06e-05	3.18e-05	8.82e-05	0.00344293	0.000222789	0.00165219	6.88e-05	0.000445765	0.000591493	3.39e-06	0.00393053	3.93e-18	0.000765488	0	0.0011328	0	0.013487	0.00044	0.000123603	0.00127201	3.77e-05	0.000539053	0.00100688	0.0023891	0.000316015	0.00216592	0.000586284	0.00342988	0.00242471	0.00286455	0.000544972
T>G	CTC	C[T>G]C	0.000113978	0.000173142	0.0075508	0.00041465	0.00483498	0.000502252	0.000165675	0.000716964	0.00739637	6.37e-05	0.00213209	0.00917629	2.58e-16	0.000914451	2.14e-16	0.00146326	3.19e-06	0.00121745	0.000102993	0.00143986	0.00114233	0.038698	0.00189151	0.00200081	0.00150139	6.49e-05	0.00107879	0.000130278	0.000724206	0.00311127	0.00602778	0.000483543	0.0312153	4.91e-06	0.000205755	0.00141487	0.000447025	0.00107676	3.24e-16	0.000510704	0.000574345	0.003031	0.00129245	0.0073346	0.00627915	0.00304862	0.000722783
T>G	CTG	C[T>G]G	7.51e-05	0.000147136	0.0125301	0.00388189	0.00702039	0.000645735	2.35e-16	0.00127414	0.00172454	3.6e-05	0.00560417	0.019131	6.75e-05	0.000414352	2.33e-16	0.000830995	2.74e-16	0.000477703	0.000194906	0.00325856	2.33e-06	0.0184083	0.00303623	0.00138575	0.00277851	2.62e-05	0.010736	6.25e-05	0.00272912	0.0138399	0.00739281	0.000557976	0.0239628	0.000312679	8.19e-05	0.0016191	0.00117952	0.00131933	0.000693989	0.00684468	0.000981639	0.00524056	0.00158659	0.0106433	0.00675491	0.00419527	0.00594788
T>G	CTT	C[T>G]T	7.88e-05	0.000194277	0.00645656	0.000963085	0.00656395	0.000715471	2.19e-05	2.85e-06	0.00386577	0.000170838	0.000537738	0.0598896	0.0012917	0.00355373	0.000109447	0.000378255	5.38e-05	0.000829475	0.00140301	0.00290554	0.00501861	0.580547	0.00337126	0.00180665	0.00412277	0.000188965	0.00124442	0.000186286	0.00331996	0.00789688	0.0081439	0.00156584	0.122476	0.000567323	0.000217418	0.00080534	0.000575598	0.00018651	8.19e-07	0.00228981	0.00093301	0.00449388	0.00539044	0.00420009	0.0124647	0.0113802	0.00286199
C>A	GCA	G[C>A]A	0.000877184	9.97e-05	0.00790693	0.0307332	0.0110458	0.000282962	4.05e-05	0.000698243	0.00144013	0.000222492	0.0273817	0.00988983	0.00145292	0.000599609	0.00016396	0.00263412	0.00111056	0.00216876	0.00155662	0.0118747	0.0020272	0.00127213	0.107509	0.00080539	0.0104934	0.00264561	0.00282194	0.000306796	0.0528864	0.0150107	0.000625979	0.0141757	0.000228583	0.0866943	0.000932681	0.0134049	0.00463847	0.00517676	0.00424828	0.010064	0.0710265	0.00268857	0.0113832	0.00706484	0.0162964	0.00404255	0.00765383
C>A	GCC	G[C>A]C	0.000238453	3.26e-16	0.0153386	0.0427199	0.0105092	0.000765281	0.000174784	0.000254484	0.00128703	3.72e-16	0.0374962	0.010819	0.000667287	0.00264526	0.000509224	0.000701308	0.000668103	0.0294326	0.00214518	0.00741159	0.00185107	4.48e-06	0.0214669	0.000340809	0.00695694	0.0110266	0.00276626	0.000621842	0.13811	0.00912098	0.00106192	0.0205878	0.00188384	0.101983	0.000617806	0.027829	0.00471168	0.00143725	0.000892903	0.0646966	0.0255296	0.00105012	0.00751444	0.00901717	0.014824	0.00119647	0.0336532
C>A	GCG	G[C>A]G	0.000770838	3.8e-05	0.00374373	0.0351463	0.00600789	0.000559917	0.000100359	0.000161476	7.2e-16	5.7e-05	0.00733446	0.000517769	2.97e-05	0.000165357	3.27e-05	0.00140326	0.00045303	0.00272647	0.000649629	0.00443816	0.000287064	0.00027861	0.0175826	0.000479224	0.00361557	0.00494398	0.00154472	0.000256264	0.132526	0.0017354	0.000385696	0.00506093	0.000136733	0.0485758	5.19e-16	0.00235519	0.00213153	0.000949384	0.000811986	0.00122288	0.011973	0.0015784	0.00306353	0.0110062	0.00692201	0.000680833	0.00248915
C>A	GCT	G[C>A]T	1.32e-16	6.33e-05	0.0118665	0.022011	0.00791518	0.000869554	2.38e-16	0.000147532	0.000532079	0.000104667	0.0325419	0.0117108	0.0141781	0.00245596	2.36e-16	3.9e-05	7.69e-05	0.140007	0.0132221	0.00854848	5.73e-05	0.000727511	0.0654322	0.000288469	0.00259057	0.0117252	0.000746307	3.01e-05	0.0494706	0.0124737	0.0011005	0.0103915	0.000247161	0.0807011	0.000911164	0.0038374	0.003594	0.00399855	2.18e-05	0.0249004	0.0773196	0.00181139	0.00918865	0.00645509	0.0131855	0.00272564	0.0191973
C>G	GCA	G[C>G]A	5.33e-06	7.56e-05	0.0141061	0.00513637	0.00508131	1.29e-05	1.96e-05	4.78e-05	0.000249482	0.000259539	0.00292202	0.00174608	1.79e-05	1.41e-05	4.65e-05	0.000749171	0.00175125	2.31e-16	0.000676021	0.00145276	0.00100098	7.64e-05	0.000623722	0.00129626	0.00065163	0.000478552	0.00177477	3.93e-18	0.00231685	0.0046482	0.000498039	0.00186384	0.000267971	0.00202673	0.000509067	0.00187259	0.000900294	0.000905277	5.04e-05	0.00344881	0.000928885	0.00173694	0.00113027	0.0246547	0.00580013	0.00266887	0.00238251
C>G	GCC	G[C>G]C	0.000115445	0.000381663	0.0121148	0.00707152	0.00697779	0.000574112	4.19e-05	0.000535074	0.000821485	3.72e-16	0.00341577	0.0045882	0.000125711	0.00014145	0.000143578	0.000484815	0.000708451	5.7e-05	0.000522543	0.00539363	0.00120417	8.95e-05	0.00166287	0.00161841	0.00352315	0.00220909	0.00149064	0.000146248	0.00623331	0.00337411	0.000923258	0.00224141	4.11e-16	0.00185218	0.000320105	0.00972073	0.00117058	0.00115254	0.000368677	0.0276383	0.00143794	0.00156584	0.00129066	0.0276585	0.00778535	0.0044516	0.00178312
C>G	GCG	G[C>G]G	0.000217564	6.1e-16	0.00635036	0.00758187	0.00388377	3.48e-16	0.000106499	0.00074625	0.000582652	0.00170591	0.00130605	0.00157812	6.31e-16	4.31e-16	7.62e-06	0.000299722	0.000666084	5.46e-16	1.62e-05	0.000265171	6.39e-05	6.72e-16	0.00148557	0.00139747	0.00159256	0.000342464	0.000631405	3.94e-18	0.00631947	0.00110277	0.000220111	0	7.68e-16	1.45e-05	0.000273646	0.00110619	0.000166879	0.0001294	7.93e-16	0.0014256	0.000426796	0.0018008	0.00229126	0.0239367	0.00323517	0.000482772	0.000523661
C>G	GCT	G[C>G]T	1.32e-16	0.000165973	0.0174448	0.00315758	0.00778861	0.000227207	4.48e-05	0.000277521	0.00187836	0.00124774	0.0058772	0.011723	4.52e-05	9.93e-05	0.000197493	0.000715513	0.00337927	8.93e-05	0.000327943	0.00476379	0.000958141	3.04e-16	0.00129484	0.000338265	0.00314274	0.000272698	0.000615962	3.93e-18	0.00306999	0.00237492	0.000410226	0.00639476	3.47e-16	0.00306206	0.000421131	0.00367341	0.000250303	0.00116813	4.34e-05	0.00952694	0.00117544	0.00179661	0.00092659	0.0355581	0.0085497	0.00497605	0.00293793
C>T	GCA	G[C>T]A	0.00246624	2.58e-16	0.0182403	0.00397562	0.0210576	0.0620017	8.48e-05	0.000801011	0.000215491	0.000483586	0.000312687	0.00893753	5.05e-05	0.000297994	0.0195901	0.00594884	0.00840334	0.0178154	0.0500955	0.00896483	0.0018675	7.79e-05	0.00951263	0.0604081	0.0410798	0.0115016	0.00301432	0.048796	0.025445	0.0111902	0.00347246	0.0186384	0.0047555	0.00928548	0.0491083	0.00695826	0.0232197	0.00627794	0.000351745	0.00743084	0.0038969	0.00337038	0.00224025	0.00824144	0.016411	0.00786269	0.0333552
C>T	GCC	G[C>T]C	6.52e-05	1.89e-07	0.0188557	0.00548177	0.0296856	0.0931373	0.014767	0.0311112	1.65e-05	0.000303364	0.000350651	0.0105823	0.0189213	0.0156884	0.145196	0.00305522	0.00136321	0.0107351	0.110989	0.00922344	3.2e-16	0.000253803	0.0101588	0.0497498	0.065518	0.0306424	0.00299418	0.17734	0.0470027	0.00980569	0.00869887	0.0333722	0.000347471	0.00898983	0.0762884	0.0147558	0.0492324	0.00762782	4.24e-16	0.0229237	0.00451512	0.00385866	0.00354159	0.00583593	0.0167893	0.0142981	0.190869
C>T	GCG	G[C>T]G	0.287044	6.1e-16	0.00138642	0.00110805	0.0315119	0.27934	1.3e-05	0.00039078	0.0001113	0.000491948	0.00510143	0.0144095	0.0420358	0.0244906	0.00419291	0.000234374	0.000492906	4.73e-05	0.445474	0.00382522	0.00434126	0.00257666	0.0343877	0.00751092	0.0472037	0.000126655	6.66e-16	0.0264878	0.0511098	0.0276048	0.0199308	0.0290926	0.000744588	0.0386495	0.0122481	0.00476847	0.0253582	0.0162201	0.0597832	0.00611167	0.0141514	0.013489	0.0100318	0.0133083	1.07e-17	0.0529193	0.0106846
C>T	GCT	G[C>T]T	2.28e-05	6.23e-05	0.0134087	0.00395344	0.0215355	0.0526828	0.0171871	0.00538862	0.00111144	0.0595502	0.00557143	0.0146971	0.0172799	0.0279619	0.0740106	0.00379099	0.00158456	0.0116878	0.0561054	0.00990026	8.04e-05	3.04e-16	0.00702222	0.114777	0.0344402	0.010609	0.00238135	0.104074	0.0184502	0.0117004	0.00670814	0.0106439	0.000159366	0.00488404	0.018711	0.00623167	0.0584004	0.00492882	0.000834436	0.00656948	0.00406286	0.00326457	0.00323352	0.00944169	0.0155143	0.0117552	0.0917441
T>A	GTA	G[T>A]A	3.12e-05	1.78e-16	0.00541686	0.00619228	0.00275152	2.34e-05	0.000276528	0.000340756	0.00164297	2.17e-05	0.00998369	0.00234323	2.74e-06	1.26e-16	1.06e-06	0.000758545	5.42e-06	4.15e-05	0.000240294	0.000895872	5.09e-05	8.58e-05	0.00108396	0.000129569	3.74e-05	0.000999078	0.0470324	3.93e-18	0.000925504	0.0279152	0.000682876	0.0998272	0.000117797	0.00211739	0.000225105	0.00134425	0.00624616	0.000657226	0.0198408	0.000505526	0.000637753	0.00105263	0.000583607	0.00352296	0.00209638	0.0021076	0.00823646
T>A	GTC	G[T>A]C	7.37e-05	0.000155357	0.00850638	0.00359027	0.00323455	0.000332403	0.000229307	0.000245543	0.00318678	0.000151546	0.0156604	0.00277895	2.73e-16	0.000103334	0.000382013	0.00245904	0.000155774	0.0029132	0.000410671	0.000860028	0.00397319	0.000453145	0.00196941	7.9e-05	0.00255957	0.00412998	0.0132996	0.000130697	0.00205082	0.0066841	0.00148654	3.16e-05	0.000176392	0.00072238	0.000184325	0.00305353	0.00866702	0.000435636	0.00373897	0.00581048	0.000678254	0.00104729	0.00108217	0.00370162	0.00403209	0.0030722	0.00187309
T>A	GTG	G[T>A]G	0.00012599	6.81e-05	0.0118374	0.011747	0.0041147	0.000119331	0.000266825	0.000566824	2.81e-16	0.00165365	0.0163169	0.000930949	8.06e-05	1.68e-16	0.000109651	0.00308309	5.08e-05	0.000115067	0.000117097	0.00706703	0.000731512	0.000283588	0.00165877	0.000443878	0.00191428	0.000844851	0.0438481	3.93e-18	0.00195508	0.0393526	0.00070722	0.0019023	9.69e-05	0.00301655	9e-05	0.00545037	0.0124075	0.000896265	0.00910628	0.0010513	0.00113249	0.0013199	0.0010574	0.00631788	0.00466255	0.00172699	0.00712038
T>A	GTT	G[T>A]T	0.000107375	5.44e-05	0.010252	0.00401691	0.00261731	0.000123333	0.000229078	3.92e-05	0.0208506	0.00869388	0.0237861	0.00245919	0.000381721	6.65e-05	0.000121974	0.000910057	0.000313527	0.000668355	0.000428024	0.000998484	0.0040992	0.00150785	0.00255035	0.000209667	0.00313773	0.000866252	0.00885428	3.94e-18	0.000836008	0.0168451	0.000787666	0	0.000355447	0.000715784	0.000141302	0.000604917	0.00474365	0.00155028	0.00845851	0.00218449	0.000881585	0.00166528	0.0013065	0.00314266	0.0049546	0.00443059	0.00241732
T>C	GTA	G[T>C]A	0.000404281	1.78e-16	0.00765742	0.00195119	0.0106106	0.00117759	6.94e-05	0.000172201	2.11e-16	0.000732693	0.00203113	0.0084266	0.00181748	0.00834412	0.000556172	0.0652568	0.000232456	0.00790184	0.00606415	0.001962	9.68e-05	5.24e-05	0.000481396	0.00065272	0.00185552	0.18981	0.000631791	0.000137218	0.002176	0.0134805	0.0728309	0.00433795	0.000496859	0.000666699	0.000639658	0.00320498	0.00649504	0.00992641	0.000113621	0.000398578	0.00169669	0.0280452	0.00111298	0.0053043	0.00476148	0.00548156	0.00399468
T>C	GTC	G[T>C]C	0.00108506	3.25e-05	0.00642112	0.00117812	0.00883993	0.00075465	7.59e-05	2.13e-16	0.00059533	0.00314953	0.00303727	0.012838	0.00769935	0.00448049	0.000877058	0.0414335	0.000218679	0.00697918	0.00810403	0.00168473	0.0174628	0.00195532	0.00227259	0.000376063	0.00225876	0.0839345	0.00161766	0.000390223	0.00318419	0.00462473	0.0320707	0.00263812	0.00088137	0.00328687	0.000563383	0.00689406	0.00808496	0.00956099	0.00099937	0.00212215	0.00150652	0.0246529	0.00209601	0.00724762	0.00537743	0.00501748	0.00336953
T>C	GTG	G[T>C]G	0.000602585	0.000113712	0.011169	0.00212317	0.0149878	0.00150101	6.68e-05	0.000457649	0.000293403	0.00313784	0.00293215	0.00745334	2.46e-16	0.00104151	0.000515484	0.0508965	0.000210691	0.0105186	0.00373197	0.00544243	0.00376042	0.00118871	0.00361196	0.000870925	0.00364973	0.133358	0.000680252	3.93e-18	0.00209323	0.0137918	0.0829241	0.00149034	0.000987083	0.00246434	0.000457447	0.00484582	0.00912877	0.22434	0.000613044	0.000179505	0.00177815	0.0119721	0.00163048	0.00544286	0.00597574	0.00423898	0.00294163
T>C	GTT	G[T>C]T	2.97e-05	1.08e-05	0.0084557	0.000549711	0.0111574	0.000449549	0.000606572	0.00480304	0.007269	0.315466	0.00533277	0.00946349	0.00473671	0.00706675	0.000176569	0.0461029	1.95e-16	0.00875962	0.00298338	0.00248105	0.00447307	0.00139985	0.00231683	0.0017534	0.000676501	0.122983	0.000792214	0.000544314	0.00254042	0.0118267	0.0521409	0.0036879	0.000932984	0.00103688	0.000330107	0.00359577	0.00994087	0.00853931	2.51e-16	0.000321897	0.00207837	0.0395731	0.00216346	0.00577711	0.00627758	0.00381306	0.00177766
T>G	GTA	G[T>G]A	8.57e-17	0.000166859	0.00339058	0.00040175	0.00189489	1.99e-05	6.25e-05	0.000208926	0.00234905	6.85e-05	0.00102285	0.00734707	0.000168835	0.00027312	6.58e-05	0.000378298	7.1e-05	5.6e-05	9.52e-05	0.000859857	0.000389993	0.000247595	0.000591099	0.000435322	1.49e-16	0.000243645	0.0013977	3.93e-18	0.000626421	0.00427481	0.00119553	0	0.00117215	2.77e-05	0.000128856	0.00021508	0.000813981	0.000471374	0.000381434	0.00124074	0.000134196	0.0107913	0.000329818	0.00236259	0.00197311	0.00162819	0.000782464
T>G	GTC	G[T>G]C	1.27e-16	0.000157478	0.002657	0.000252254	0.0019003	0.000144744	0.000123989	0.000307761	0.00233172	3.03e-05	0.000760307	0.0076821	0.00102217	0.000792576	2.26e-16	0.000289863	2.66e-16	0.00223888	0.000404383	0.00127444	0.000237976	0.00816321	3.73e-05	0.000714027	6.64e-05	0.000674594	0.000307063	8.1e-05	0.00133548	0	0.00156391	6.84e-05	0.0028972	8.4e-05	0.000357878	0.00091606	0.000780322	0.000766744	3.44e-16	0.00530361	0.00033688	0.00927443	0.00091054	0.00610764	0.00262814	0.00127449	7.18e-05
T>G	GTG	G[T>G]G	0.000178572	3.96e-05	0.0111196	0.00218283	0.00531072	0.000167485	0.000299706	0.00208302	0.0076389	0.00463799	0.00413964	0.00469598	2.46e-16	0.0013111	0.00011982	0.000607644	0.000460035	0.000749775	0.000218057	0.000858861	0.000878432	0.00174668	0.00529182	0.000465633	7.82e-05	0.000242204	0.000526595	0.00013194	0.00245852	0.00893767	0.00273975	0.00574325	0.0042217	0.000634629	0.00126267	0.00240874	0.00285813	0.00586962	7.87e-05	0.00379863	0.00147938	0.0119656	0.00188157	0.00731548	0.00470484	0.00144923	0.000375722
T>G	GTT	G[T>G]T	6.08e-06	1.93e-16	0.00484204	0.000183267	0.00191293	0.000390637	0.000624193	0.00128269	0.00693784	0.0067822	0.00109424	0.0185859	0.00197942	0.00317271	0.000114462	0.000164513	2.53e-06	0.00175642	0.00070935	0.00246829	0.00618199	0.108768	0.00157814	0.000252781	0.00259643	0.00239521	1.86e-05	3.94e-18	0.00171014	0.00231242	0.00571846	0.00226191	0.0225938	0.000769301	0.000118524	0.00215439	0.00060454	0.000396956	0.000471302	0.00256025	0.00038389	0.0168991	0.00236427	0.00456503	0.00470333	0.00340136	0.000684288
C>A	TCA	T[C>A]A	2.92e-05	0.000589207	0.00744396	0.0308495	0.00680623	0.000188307	0.0003104	0.0021672	0.0027532	0.0119946	0.0268402	0.0174102	0.0896277	0.000292107	0.000142898	0.00368799	0.0737546	0.00028831	0.00934655	0.0118259	0.000172444	1.26e-05	0.0578694	0.00109259	0.00133015	0.00143662	0.000792837	0.00154654	0.0202009	0.00616863	0.000943367	0.00741166	0.0166382	0.0321863	0.000549106	0.00151798	0.00797714	0.0111249	0.00513945	0.00428568	0.118012	0.00210166	0.013375	0.00489875	0.0237731	0.00345371	0.0040379
C>A	TCC	T[C>A]C	0.00143944	0.000201694	0.0190605	0.0466181	0.0101855	0.000337628	0.000649341	0.00337702	0.0198885	0.0105191	0.0290216	0.00322032	0.0122002	0.00319119	0.000955337	0.00391594	0.0352287	0.025912	0.00404487	0.00827974	3.02e-05	2.91e-16	0.0438132	0.00114137	0.0033529	0.000298463	0.00225961	0.00061779	0.0451917	0.0116916	0.000812622	0.00842358	0.000677544	0.0375596	0.000246478	0.0098348	0.00977723	0.00614497	0.00189052	0.024089	0.0828967	0.00214364	0.0110834	0.00826023	0.0246471	0.00230321	0.0548689
C>A	TCG	T[C>A]G	2.09e-16	0.000166595	0.00263521	0.0179145	0.00422122	0.000223399	5.8e-05	0.000474124	5.14e-16	4.96e-16	0.00362575	0.00096172	0.00234467	0.000793967	3.73e-16	0.00113304	0.0239309	1.24e-05	8.83e-05	0.00346395	4.27e-16	0.000204692	0.0210787	0.00047578	3.65e-16	0.000142282	4.75e-16	0.000140041	0.0140667	0	0.0002629	0.00321371	0.000319183	0.0262324	0.000137951	0.00165184	0.00413411	0.0027166	5.66e-16	0.000163073	0.0259708	0.00250477	0.0037985	0.00521086	0.00613257	0.000457283	0.00151534
C>A	TCT	T[C>A]T	2.6e-06	0.000404808	0.00879131	0.0319277	0.0109247	0.000393497	0.000486812	0.00105333	0.00406796	0.000200938	0.028715	0.0277581	0.637299	0.053259	3.74e-05	0.00248253	0.0330163	0.125379	0.00435193	0.0101435	0.000261078	0.00260978	0.0955716	0.00108885	0.00070001	2.18e-16	0.000398699	0.000173763	0.0154391	0.0218324	0.00140589	0.0102404	0.000648698	0.0291837	0.000523133	0.00365397	0.00788161	0.0119249	3.84e-05	0.0123828	0.173109	0.00255588	0.020929	0.00534954	0.0219975	0.00613869	0.0215533
C>G	TCA	T[C>G]A	9.88e-17	2.06e-16	0.0117387	0.0027773	0.00675991	2.63e-05	1.78e-16	0.000189391	0.00212164	0.00394618	0.00132834	0.00274895	5.29e-05	1.45e-16	1.24e-05	0.00102592	0.295505	1.63e-05	0.000115804	0.00276132	0.00341326	0.000162749	0.00167826	0.00138539	0.000100172	0.000643799	0.00359728	0.000153202	0.00254523	0.00871194	0.00132004	0.00300445	0.00013417	7.62e-05	9.99e-05	0.000323183	3.86e-18	0.0121833	7.44e-07	0.00539337	0.00332735	0.00188558	0.00200859	0.0284051	0.011447	0.020764	0.000442586
C>G	TCC	T[C>G]C	0.000115703	0.000116848	0.023103	0.00591728	0.00844651	7.65e-05	5.2e-05	0.00155409	0.00646831	0.000796288	0.00155328	0.00262374	2.73e-16	1.86e-16	0.000228268	0.00210828	0.0760606	0.000159895	4.26e-05	0.00738375	0.00084429	8.06e-05	0.00466801	0.00316168	2.81e-05	0.000796974	0.0019678	0.000247862	0.00486209	0.00372714	0.000961847	0.0041782	0.000203385	0.00624166	0.000997868	0.00305832	0.00116071	0.00301057	0.000216109	0.00588174	0.00259058	0.00149756	0.00211316	0.0385789	0.016496	0.0190149	0.00190009
C>G	TCG	T[C>G]G	6.51e-05	8.05e-05	0.00097318	0.00300989	0.00313896	2.18e-06	1.07e-05	0.000575437	2.03e-05	0.00195192	0.000149338	0.00087423	4.5e-16	3.08e-16	3.73e-16	0.000480094	0.0273121	3.22e-05	6.7e-05	0.00102292	0.000730876	3.34e-05	0.00149116	0.00073766	0.000204251	0.000130616	0.000815971	3.94e-18	0.00194067	0.00387283	0.000200342	2.84e-05	6.08e-05	0.00135233	0.00017622	0.000718792	0.00173096	0.000159368	5.66e-16	0.000267727	0.000535265	0.00191614	0.00175353	0.0166726	0.0033754	0.00426355	0.000346986
C>G	TCT	T[C>G]T	0.000688879	0.00108612	0.0207145	0.00260873	0.0107555	6.77e-05	0.000223038	0.000531671	0.0133911	8.98e-05	0.000223861	0.00573375	5.18e-05	2.83e-05	0.000146701	0.00321896	0.343593	0.000265579	9.39e-05	0.0312218	0.000256312	0.00151878	0.00248167	0.00127116	0.000868212	0.00067415	0.000391243	0.00033739	0.00275672	0.0145405	0.00221445	0.00222345	0.00016606	0.000238582	8.55e-05	0.00345052	0.000565301	0.0187768	0.00258373	0.0171652	0.00632882	0.00268031	0.00297002	0.0413491	0.0215575	0.0464043	0.000300799
C>T	TCA	T[C>T]A	0.00049104	0.494004	0.00509979	0.00289672	0.0175814	0.00632947	0.189664	0.00493279	0.0189118	0.000219018	0.00454768	0.0043629	0.000349352	0.00178371	0.00775832	0.00584971	0.0064657	0.00293696	0.0143601	0.00699663	0.000484074	0.000109375	0.00892183	0.0346254	0.00626374	0.00354269	0.00161077	0.0111089	0.00162834	0.00984891	0.00331295	0.0196807	0.00564674	0.00455023	0.0772879	0.00610456	0.0202908	0.0137845	0.00224103	0.00240412	0.00898584	0.00422879	0.00486408	0.00317884	0.0274531	0.012208	0.00381621
C>T	TCC	T[C>T]C	2.12e-05	0.115195	0.0150852	0.00695301	0.0255165	0.00713748	0.33861	0.202265	0.0193026	0.00765244	0.000292115	0.00961178	0.0033738	0.0407256	0.160923	0.00359509	0.00537112	0.000145668	0.00665541	0.00519592	0.000105734	0.00078772	0.011436	0.025347	0.00915293	0.000101904	0.00170822	0.0406269	0.0106306	0.00735818	0.00326431	0.0107344	0.00618659	3.3e-18	0.135152	0.0257653	0.0407327	0.00380939	0.000446607	0.013115	0.00736417	0.00337628	0.00700238	0.00554689	0.027096	0.00866381	0.0332262
C>T	TCG	T[C>T]G	0.103244	0.0864189	0.00185174	0.000461686	0.0290791	0.0581851	0.124846	0.0908188	0.000107477	0.00391353	7.96e-05	0.00705914	0.00562534	0.60512	4.94e-07	0.000198477	0.00235839	0.00935155	0.0243831	0.0070373	0.000341122	0.000134309	0.0196362	0.00722487	0.00434481	0.000659733	8.07e-05	0.00441184	0.00386698	0.02651	0.00560816	0.0102174	0.0043008	0.0217096	0.0245489	0.0145486	0.0170897	0.00763287	0.000764505	0.00131717	0.00689682	0.00763249	0.00554891	0.00841825	0.00409247	0.0108688	0.00061016
C>T	TCT	T[C>T]T	9.85e-17	0.276381	0.00721055	0.00557901	0.0181671	0.00368304	0.085092	0.0760355	0.00252869	0.0526289	0.00474032	0.00555538	0.0217125	0.0836328	0.0945048	0.00646731	0.00131958	0.000297346	0.000941748	0.0242102	0.000315644	0.000907755	0.00293455	0.0495086	3.87e-05	7.17e-05	2.24e-16	0.0190416	0.00318943	0.0110099	0.00214012	0.0124221	0.00231237	0.00303908	0.0413318	0.0158692	0.0547333	0.00844222	0.000970134	0.00651847	0.00694774	0.00612771	0.00494881	0.00344897	0.0203712	0.0119652	0.0119214
T>A	TTA	T[T>A]A	0.00207825	0.000271485	0.00401873	0.00480615	0.00381371	0.000167567	0.00019815	0.00169151	0.0117796	0.0122745	0.0072382	0.0185385	0.00135734	0.00139845	0.000103132	0.00277518	0.000193141	0.000115821	0.000412274	0.00942623	7.57e-05	0.000845379	0.00590764	0.000272258	0.00651391	0.000176476	0.0506484	3.93e-18	0.00194927	0.0135499	0.000795561	0.0385875	0.000153544	0.000379801	0.000155177	0.00381732	0.000293282	0.00268028	0.228578	0.00243943	0.0014374	0.00179972	0.0012848	0.00382579	0.00454626	0.0587116	0.00469824
T>A	TTC	T[T>A]C	1.01e-16	0.000182055	0.00953656	0.00343281	0.0036851	6.17e-05	0.000317803	0.00172088	0.038468	0.00133097	0.0180546	0.00194363	0.00035255	0.000447004	0.000164877	0.0070231	0.000222387	0.00147379	8.75e-05	0.00526969	0.00532584	0.000252995	0.00219669	0.00038513	0.000253625	0.00080348	0.0245543	3.93e-18	0.00227931	0.00311026	0.00130046	5.06e-05	0.00149961	0.00141168	0.000195597	0.00314363	0.00206628	0.00020821	2.75e-16	0.00442939	0.000879098	0.00121699	0.000718704	0.00310321	0.00962714	0.0153264	0.00183798
T>A	TTG	T[T>A]G	1.17e-05	4.36e-05	0.00560691	0.00697714	0.00391618	1.47e-05	1.68e-16	0.00119855	0.0126456	0.00557602	0.0109423	0.0161109	0.000623454	4.36e-05	0.000150184	0.00277138	0.000165247	0.000279777	7.61e-05	0.00537888	0.0015683	2.14e-16	0.00132334	0.000277791	0.000128867	9.15e-05	0.0698123	0.000126785	0.00127424	0.00855265	0.000263438	0	0.000353573	0.000621041	0.000141813	0.00251893	0.00136567	0.000582896	0.00882609	0.00106162	0.000688273	0.00127037	0.000572406	0.00422118	0.00433241	0.00914934	0.00398317
T>A	TTT	T[T>A]T	0.000740125	0.00013998	0.00850138	0.00322417	0.00561471	0.000166882	0.000470395	1.23e-16	0.226293	0.0213594	0.0252973	0.0128427	0.00373758	0.000738673	0.000395895	0.00411687	4.29e-05	0.00111635	0.00019065	0.00583128	0.00133118	0.000983582	0.00412421	0.00039358	0.0038615	5.57e-05	0.0225563	3.93e-18	0.00109814	0.00956789	0.00097838	0.00149664	0.00494496	0.000632983	0.000409761	0.00537444	0.000432022	0.00188881	0.0410189	0.00326207	0.00167522	0.00151865	0.00139911	0.00651438	0.0141934	0.0413514	0.00206446
T>C	TTA	T[T>C]A	7.88e-05	1.44e-16	0.0094067	0.00130441	0.0108679	0.000545734	0.00119654	0.0031264	0.0230657	0.0598791	0.00130997	0.00995277	0.000485936	0.0040484	6.25e-05	0.0636386	1.44e-05	0.00363417	0.00129542	0.00994881	0.00132774	0.0007551	0.000984351	0.000681386	0.00746637	0.0578247	0.00327023	3.93e-18	0.000691788	0.00900938	0.0296743	0.00125702	0.00106334	0.00128755	0.000299856	0.00261515	0.000513119	0.00720473	0.00117619	0.000208789	0.00173355	0.0350575	0.00111056	0.00339213	0.00651933	0.0463282	0.00376965
T>C	TTC	T[T>C]C	0.00154425	4.12e-05	0.00817422	0.000400354	0.00863208	0.000589058	0.000487497	0.00132957	0.0234715	0.0155015	0.00245045	0.0142728	0.00506416	5.44e-05	0.000380431	0.0503773	2.39e-05	0.00245618	0.00329495	0.00414996	0.0142593	0.00115239	0.00497913	0.000448745	0.0132253	0.0553993	2.31e-16	0.000141704	0.00209225	0.00676364	0.0324743	0.00375279	0.00245284	0.00109716	0.000231462	0.0086345	0.00102831	0.011974	0.0077134	0.000686385	0.00195673	0.0487783	0.00169715	0.00541877	0.00708776	0.0287236	0.00246419
T>C	TTG	T[T>C]G	0.000173937	0.000102014	0.00578443	0.00127309	0.0103846	0.00106161	0.000239483	0.00268368	0.0133509	0.022699	1.89e-16	0.00897351	0.000326815	0.00041279	0.000115814	0.040001	8.79e-05	0.00337469	0.000677671	0.0075023	0.00201643	0.00115799	0.0024148	0.000801444	0.00876079	0.0256558	0.00116569	0.000206968	0.00130178	0.00410577	0.0287602	0.00113631	0.00155357	0.000254734	0.000151242	0.00308897	0.00130575	0.283176	0.00125225	0.000336026	0.00108579	0.00995179	0.00136567	0.00384688	0.00518727	0.0201896	0.00254833
T>C	TTT	T[T>C]T	0.00142029	2.45e-05	0.00911447	0.000364832	0.0118771	0.000679923	0.000479034	0.00164349	0.0713663	0.0336992	0.00305524	0.0290515	0.00229762	1.22e-05	6.2e-05	0.0468571	0.000367004	0.00179631	0.000540414	0.00683465	0.0141242	0.000754651	0.00195806	0.000859582	0.0110736	0.0296612	1.66e-16	3.93e-18	0.00184348	0.011206	0.0427561	0.00118646	0.00178012	0.000433594	0.000260203	0.00731505	0.000415294	0.00632203	0.0063166	0.000640828	0.00173546	0.0478885	0.00171235	0.00575091	0.0068798	0.0356318	0.00138413
T>G	TTA	T[T>G]A	6.9e-17	1.08e-05	0.00447569	0.000204185	0.00315731	3.87e-05	7.11e-05	0.000497941	0.0147259	0.000155207	1.4e-16	0.0468572	0.00179046	0.00515881	4.71e-05	0.00120771	0.000119907	5.75e-05	8.73e-05	0.00751206	1.41e-16	8.66e-06	0.000380952	0.000917058	1.2e-16	0.000319365	0.00356931	9.43e-05	5.84e-05	0.00129196	0.00100374	0.000869681	0.0344964	0.000232156	6.5e-05	0.00128194	1.29e-05	0.000306158	1.87e-16	0.0024364	0.000460007	0.01346	0.000618163	0.00479213	0.00539759	0.0305213	0.000635644
T>G	TTC	T[T>G]C	2.51e-05	6.67e-05	0.00570648	0.000138369	0.0058305	0.000155602	9.46e-05	0.00119096	0.0196004	0.00012495	0.00105742	0.00904014	2.18e-16	0.00373296	5.48e-05	0.00122849	2.13e-16	0.00102126	0.000163821	0.00622912	0.000108747	0.00913335	0.00168876	0.00163586	1.77e-16	0.000382624	0.000780463	3.93e-18	0.00184126	0.000528755	0.00177551	0.000301084	0.042796	7.26e-05	7.81e-05	0.00199516	0.000188765	0.000157776	2.75e-16	0.00162282	0.000638947	0.021117	0.000699821	0.00427349	0.0106707	0.0166125	0.000222835
T>G	TTG	T[T>G]G	0.000243902	8.31e-05	0.00672417	0.00169701	0.00566905	0.000161637	1.68e-16	0.000952795	0.0078862	0.000124718	0.00263416	0.0105035	1.94e-05	0.00170237	7.54e-05	0.000875193	3.23e-05	8.97e-05	7.56e-05	0.00544143	0.000789265	0.00458918	0.00106956	0.00154318	0.00204131	0.00012187	0.00531014	0.000124729	0.00194483	0.00791291	0.00269918	0.00232202	0.0154315	0.000120982	0.000605339	0.00412119	0.000632624	0.000847801	0.00172944	0.00369787	0.000711823	0.0300393	0.00135163	0.00562172	0.00747062	0.0191063	0.00218962
T>G	TTT	T[T>G]T	7.32e-17	1.52e-16	0.00689801	0.000326199	0.00865502	0.000395654	4.89e-05	0.000979415	0.0175922	0.000130201	0.000665826	0.048343	0.0133634	0.0440586	3.26e-05	0.00173136	1.31e-05	0.000372064	0.00240715	0.0129097	0.00308455	0.0920924	0.00299312	0.00247099	0.000870336	1.62e-16	0.000445697	3.93e-18	0.00199048	0.00518299	0.00703611	0.000108565	0.41386	0.000489507	0.00519358	0.00441321	0.000385783	0.00156233	0.000207304	0.0021832	0.00111898	0.0226624	0.00295353	0.00660313	0.0169036	0.06794	0.0010205
[truncated: 18 more columns]
