# Supplementary material for: Brain somatic mutations observed in Alzheimer’s disease associated with aging and dysregulation of tau phosphorylation
Source: Nat Commun. 2019 Jul 12;10:3090. doi: 10.1038/s41467-019-11000-7 (PMC6626023; doi:10.1038/s41467-019-11000-7)
Supplement: Supplementary file 10 — Supplementary Data 7 [file 41467_2019_11000_MOESM10_ESM.xlsx]

## Sheet: AD_Brain_Signatures
Supplementary Data 7: Detailed summary report of mutation signature analyses of AD brain and AD blood from Mutalisk tool
#####SIGNATURE DECOMPOSITION REPORT
**NUM_MUTATIONS 595
**MUT_SUBCLASSES AC>AA AC>AC AC>AG AC>AT CC>AA CC>AC CC>AG CC>AT GC>AA GC>AC GC>AG GC>AT TC>AA TC>AC TC>AG TC>AT AC>GA AC>GC AC>GG AC>GT CC>GA CC>GC CC>GG CC>GT GC>GA GC>GC GC>GG GC>GT TC>GA TC>GC TC>GG TC>GT AC>TA AC>TC AC>TG AC>TT CC>TA CC>TC CC>TG CC>TT GC>TA GC>TC GC>TG GC>TT TC>TA TC>TC TC>TG TC>TT AT>AA AT>AC AT>AG AT>AT CT>AA CT>AC CT>AG CT>AT GT>AA GT>AC GT>AG GT>AT TT>AA TT>AC TT>AG TT>A…
**THIS_SPECTRUM 0.03025 0.00504 0.0084 0.0084 0.01849 0.01008 0.0084 0.0084 0.0605 0.01681 0.04538 0.03361 0.01681 0.0084 0.02017 0.00672 0.00168 0.00504 0.00168 0.00336 0 0.00168 0.0084 0.00336 0 0.00336 0.00168 0.00504 0.00336 0.00168 0.00168 0.00336 0.0084 0.01008 0.0605 0.00504 0.01849 0.01345 0.06723 0.02017 0.02689 0.08235 0.07731 0.01681 0.01345 0.02521 0.02857 0.01345 0 0.00336 0.00336 0.…
**THIS_SIGs_NUMBER 5
**THIS_SIGs SBS1 SBS5 SBS18 SBS23 SBS24
**THIS_SIG_CONTRIBUTIONS 0.15024 0.23607 0.22201 0.2106 0.18108
**MAXLIK_SPECTRUM 0.01519 0.00997 0.005 0.0076 0.01519 0.00997 0.005 0.0076 0.03625 0.03242 0.02949 0.02536 0.01844 0.02066 0.00825 0.02663 0.00274 0.00263 0.00153 0.00308 0 0.00263 0.00153 0.00308 0 0.00319 0.00242 0.00268 0.00246 0.00398 0.00143 0.00376 0.01403 0.02278 0.05516 0.01256 0.01403 0.02278 0.05516 0.01256 0.02234 0.05513 0.07303 0.0319 0.00884 0.01905 0.02836 0.00953 0 0.00199 0.0025…
**MAXLIK_RESIDUALS	0.01506 -0.00492 0.0034 8e-04 0.00329 0.00012 0.0034 8e-04 0.02425 -0.01562 0.01589 0.00825 -0.00164 -0.01226 0.01192 -0.01991 -0.00106 0.00241 0.00015 0.00028 0 -0.00095 0.00688 0.00028 0 0.00017 -0.00074 0.00236 9e-04 -0.0023 0.00025 -4e-04 -0.00563 -0.01269 0.00535 -0.00752 0.00446 -0.00933 0.01207 0.00761 0.00455 0.02722 0.00428 -0.0151 0.00461 0.00616 0.00021 0.00392 0 0.00137 0.00079 0.0012…
**Goodness_of_fit	0.636
**Cosine_Similarity	0.943

## Sheet: AD_Blood_Signatures
#####SIGNATURE DECOMPOSITION REPORT
**NUM_MUTATIONS 2475
**MUT_SUBCLASSES AC>AA AC>AC AC>AG AC>AT CC>AA CC>AC CC>AG CC>AT GC>AA GC>AC GC>AG GC>AT TC>AA TC>AC TC>AG TC>AT AC>GA AC>GC AC>GG AC>GT CC>GA CC>GC CC>GG CC>GT GC>GA GC>GC GC>GG GC>GT TC>GA TC>GC TC>GG TC>GT AC>TA AC>TC AC>TG AC>TT CC>TA CC>TC CC>TG CC>TT GC>TA GC>TC GC>TG GC>TT TC>TA TC>TC TC>TG TC>TT AT>AA AT>AC AT>AG AT>AT CT>AA CT>AC CT>AG CT>AT GT>AA GT>AC GT>AG GT>AT TT>AA TT>AC TT>AG TT>A…
**THIS_SPECTRUM 0.01091 0.00646 0.00364 0.00444 0.00889 0.00808 0.00323 0.00687 0.01293 0.00566 0.00606 0.0097 0.00687 0.00566 0.00687 0.00646 0.00687 0.00404 0.00283 0.00525 0.00444 0.00889 0.00364 0.00929 0.00404 0.00525 0.00242 0.00485 0.00646 0.00808 0.00242 0.01172 0.03152 0.02667 0.09535 0.01899 0.02626 0.02586 0.06182 0.03394 0.0198 0.04081 0.0598 0.02263 0.00768 0.02101 0.02909 0.01414 0.…
**THIS_SIGs_NUMBER 3
**THIS_SIGs SBS1 SBS5 SBS11
**THIS_SIG_CONTRIBUTIONS 0.19776 0.70992 0.09232
**MAXLIK_SPECTRUM 0.00705 0.00739 0.00219 0.00406 0.00705 0.00739 0.00219 0.00406 0.00803 0.00755 0.00442 0.00562 0.00485 0.0076 0.003 0.00776 0.00604 0.00444 0.00203 0.0061 0.00604 0.00444 0.00203 0.0061 0.00361 0.00499 0.0028 0.00555 0.0048 0.00604 0.00224 0.00779 0.02282 0.02732 0.06892 0.02161 0.02282 0.02732 0.06892 0.02161 0.01725 0.03449 0.07952 0.02213 0.01329 0.03298 0.04106 0.02162 0.00…
**MAXLIK_RESIDUALS	0.00386 -0.00092 0.00144 0.00039 0.00184 0.00069 0.00104 0.00281 0.0049 -0.0019 0.00164 0.00408 0.00202 -0.00195 0.00387 -0.00129 0.00083 -4e-04 8e-04 -0.00085 -0.00159 0.00445 0.0016 0.00319 0.00043 0.00026 -0.00038 -7e-04 0.00166 0.00204 0.00018 0.00393 0.0087 -0.00065 0.02644 -0.00262 0.00344 -0.00146 -0.0071 0.01233 0.00255 0.00632 -0.01973 5e-04 -0.00562 -0.01197 -0.01197 -0.00748 0.00181 0.…
**Goodness_of_fit	0.721
**Cosine_Similarity	0.959
