# Supplementary material for: Brain somatic mutations observed in Alzheimer’s disease associated with aging and dysregulation of tau phosphorylation
Source: Nat Commun. 2019 Jul 12;10:3090. doi: 10.1038/s41467-019-11000-7 (PMC6626023; doi:10.1038/s41467-019-11000-7)
Supplement: Supplementary file 13 — Supplementary Data 10 [file 41467_2019_11000_MOESM13_ESM.xlsx]

## Sheet: Supplementary Data 10
Supplementary Data 10: Targeted amplicon sequencing results of a PIN1 (c.477 C>T) mutation from bulk, sub-region, and AT8-positive/negative entorhinal cortical neurons of the hippocampal formation
											TASeq					WESeq
TASeq	Subject ID	Region	#collected cells	Symbol	#chrom	pos	REF	ALT	IGV_inspection	EBScore	Total_neurons	neurons_REF	neurons_ALT	BAF_neurons (%)	neurons: p-value	Total_Blood	BAC_Blood	BQ_Blood	BAF_Blood(%)	Total_HIF	BAC_HIF	BQ_HIF	BAF_HIF(%)
TRUE	AD_1444	Hippocampal Formation	Bulk	PIN1	chr19	9849162	C	T	PASS	4.777	482041	475855	6157	1.27728	8.29742e-05	764	0	.	0	607	11	33	1.8
TRUE	AD_1444	Dentate Gyrus	Subregion	PIN1	chr19	9849162	C	T	PASS	4.777	2694283	2674790	19392	0.719746	0.0050156	764	0	.	0	607	11	33	1.8
TRUE	AD_1444	CA4	Subregion	PIN1	chr19	9849162	C	T	PASS	4.777	3157255	3140892	16171	0.512185	0.0230943	764	0	.	0	607	11	33	1.8
TRUE	AD_1444	CA3	Subregion	PIN1	chr19	9849162	C	T	PASS	4.777	2826274	2796249	29830	1.05545	0.000424324	764	0	.	0	607	11	33	1.8
TRUE	AD_1444	CA2	Subregion	PIN1	chr19	9849162	C	T	PASS	4.777	2841952	2810979	30799	1.08373	0.000344635	764	0	.	0	607	11	33	1.8
TRUE	AD_1444	CA1	Subregion	PIN1	chr19	9849162	C	T	PASS	4.777	2717714	2679790	37549	1.38164	3.8503e-05	764	0	.	0	607	11	33	1.8
TRUE	AD_1444	Subiculum	Subregion	PIN1	chr19	9849162	C	T	PASS	4.777	2490961	2450431	40278	1.61697	6.81703e-06	764	0	.	0	607	11	33	1.8
TRUE	AD_1444	Entorhinal Cortex	Subregion	PIN1	chr19	9849162	C	T	PASS	4.777	3085246	3052800	32313	1.04734	0.000450425	764	0	.	0	607	11	33	1.8
TRUE	AD_1444	Entorhinal Cortex (AT8+ & NeuN+)	56	PIN1	chr19	9849162	C	T	PASS	4.777	299966	273681	26260	8.75433	0	764	0	.	0	607	11	33	1.8
FALSE	AD_1444	Entorhinal Cortex (AT8- & NeuN+)	52	PIN1	chr19	9849162	C	T	PASS	4.777	397513	397201	284	0.0714442	0.59119	764	0	.	0	607	11	33	1.8
FALSE	non-AD_1434	trans-Entorhinal Cortex (AT8+ & NeuN+)	50	PIN1	chr19	9849162	C	T	PASS	4.777	336153	335914	224	0.0666363	0.612476	764	0	.	0	607	11	33	1.8
FALSE	non-AD_1434	trans-Entorhinal Cortex (AT8- & NeuN+)	50	PIN1	chr19	9849162	C	T	PASS	4.777	273043	272859	174	0.0637262	0.62573	764	0	.	0	607	11	33	1.8
