# Supplementary material for: Brain somatic mutations observed in Alzheimer’s disease associated with aging and dysregulation of tau phosphorylation
Source: Nat Commun. 2019 Jul 12;10:3090. doi: 10.1038/s41467-019-11000-7 (PMC6626023; doi:10.1038/s41467-019-11000-7)
Supplement: Supplementary file 14 — Supplementary Data 11 [file 41467_2019_11000_MOESM14_ESM.xlsx]

## Sheet: Supplementary Data 11
Supplementary Data 11: List of pathogenic germline risk factors and Tau-pathology affecting putatively pathogenic somatic mutations in AD and non-AD
Subject ID	Code	Age of Death	Family	Age of Onset	Braak Tau	Brain somatic SNVs	Blood somatic SNVs	APOE ɛ4/ɛ4	TREM2	PSEN1	PSEN2	APP	MAPT	PI3K-AKT pathway	MAPK pathway	AMPK pathway	Dysregulated phosphorylation of Tau	Gemline carrier	Somatic carrier
AD_1449	AD	70	-	51	6	9	68	2	.	.	.	.	SNP(D285D;S427F;H441Y);		.	.	.	Yes	No
AD_1453	AD	76	F	67	6	8	38	2	.	.	.	.	SNP(P176P;P202L;A227A;N255N;D285N;V289A;R370W;S447P;T504T);		.	.	.	Yes	No
AD_1444	AD	83	-	69	6	8	96	2	.	.	.	.	SNP(P176P;P202L;A227A;N255N;D285N;V289A;R370W;S447P;T504T);		.	.	.	Yes	No
AD_1441	AD	75	-	66	5	11	55	2	.	.	.	.	.	MTOR(K2469*);		MTOR(K2469*);PFKL(A46G);	Yes	Yes	Yes
AD_307	AD	79	-	73	4	9	11	2	.		.	SNP(c.*372 A>G);	SNP(D285D;H441Y);	FN1(S1815N);PIK3CA(H1047R);		PIK3CA(H1047R);	Yes	Yes	Yes
AD_195	AD	75	-	71	4	7	-	2	.	.	.	.	SNP(P176P;P202L;A227A;N255N;D285D;D285N;V289A;R370W;H441Y;S447P;T504T);	PPP2R1A(R28H);COL6A1(P54T);	CACNA1I(H1732N);	PPP2R1A(R28H);	Yes	Yes	Yes
AD_197	AD	76	F	71	4	4	-	2	.	.	.	.	SNP(P176P;P202L;A227A;N255N;D285N;V289A;R370W;S447P;T504T);	ITGB4(L1046M);		CPT1A(V418L);	Yes	Yes	Yes
AD_190	AD	74	F	72	2	10	-	2	.	.	.	.	SNP(P176P;P202L;A227A;N255N;D285N;V289A;R370W;S447P;T504T);	FGF16(H185N);	FGF16(H185N);		Yes	Yes	Yes
AD_191	AD	76	-	76	3	9	-	1	Pathogenic SNP(R62H);		.	SNP(G708G);	SNP(D285D;H441Y);		.	.	.	Yes	No
AD_1451	AD	81	F	71	6	9	99	1	Pathogenic SNP(R47H);	.	.	.	SNP(H441Y);		.	.	.	Yes	No
AD_1447	AD	71	-	56	6	6	9	1	.	Pathogenic SNP(E318G);		.	SNP(P176P;P202L;A227A;N255N;D285D;D285N;V289A;R370W;H441Y;S447P;T504T);		.	.	.	Yes	No
AD_1455	AD	83	F	70	6	9	69	1	.	.	.	.	SNP(D285D;H441Y);		.	.	.	No	No
AD_1448	AD	79	-	67	6	8	17	1	.	.	.	.	.		.	.	.	No	No
AD_1454	AD	90	-	68	6	8	58	1	.	.	.	.	.	.	.	.	.	No	No
AD_321	AD	92	F	-	6	7	36	1	.	.	.	.	SNP(P176P;P202L;A227A;N255N;D285N;V289A;R370W;H441Y;S447P;T504T);		.	.	.	No	No
AD_322	AD	91	F	70	6	7	151	1	.	.	.	.	SNP(Q230R;P270P);		.	.	.	No	No
AD_1452	AD	88	-	80	6	5	50	1	.	.	.	.	SNP(H441Y);		.	.	.	No	No
AD_319	AD	73	F	68	6	5	57	1	.	.	.	.	SNP(P176P;P202L;A227A;Q230R;N255N;P270P;D285N;V289A;R370W;S447P;T504T);		.	.	.	No	No
AD_1443	AD	90	-	77	5	9	39	1		.	Pathogenic SNP only in Blood(T430M) with VAF=0.05;	.	SNP(Q230R;P270P;D285D;H441Y);		.	.	.	No	No
AD_312	AD	86	-	-	5	8	115	1	.	.	.	.	SNP(D285D;H441Y);		.	.	.	No	No
AD_311	AD	74	-	50	5	7	13	1	.	SNP(N32N);		.	SNP(H441Y);		.	.	.	No	No
AD_308	AD	72	F	63	4	12	10	1	.	.	.	.	SNP(P176P;P202L;A227A;N255N;D285D;D285N;V289A;R370W;H441Y;S447P;T504T);		.	.	.	No	No
AD_1439	AD	88	-	-	4	11	67	1	.	.	.	.	SNP(Q230R;P270P);		.	.	.	No	No
AD_1437	AD	92	-	-	4	9	118	1	.	.	.	.	SNP(P176P;P202L;A227A;N255N;D285N;V289A;R370W;S447P;T504T);		.	.	.	No	No
AD_1440	AD	82	-	-	4	9	14	1	.		.	SNP(IVS17 83-88delAAGTAT);	SNP(Q230R;D285D;H441Y);		.	.	.	No	No
AD_198	AD	82	-	79	3	10	-	1	.	.	.	.	SNP(Q230R);		.	.	.	No	No
AD_300	AD	70	-	48	3	7	36	1	.	.	.	.	SNP(D285D;H441Y);		.	.	.	No	No
AD_194	AD	79	-	75	2	8	-	1	.	.	.	.	SNP(P176P;P202L;A227A;N255N;D285N;V289A;R370W;S447P;T504T);		.	.	.	No	No
AD_1445	AD	80	-	74	6	21	78	1	.	.	.	.	SNP(D285D;H441Y);		RASGRF2(S471Y);TAB2(A512E);		Yes	No	Yes
AD_1446	AD	88	-	77	6	4	107	1	.	.	.	.	.		CACNA1C(R102*);		Yes	No	Yes
AD_309	AD	77	-	68	5	9	53	1	.	.	.	.	.	ITGA1(E800A);PPP2CA(E297K);		PPP2CA(E297K)	Yes	No	Yes
AD_303	AD	96	-	90	4	61	69	1	.	.	.	.	.	LAMA1(A1871S);		.	Yes	No	Yes
AD_199	AD	94	-	89	2	29	-	1	.	.	.	.	.	COL6A2(S666R);		.	Yes	No	Yes
AD_318	AD	82	-	65	6	5	44	0	Pathogenic SNP(R62H);	.	.	.	SNP(Q230R);		.	.	.	Yes	No
AD_1438	AD	89	-	87	4	81	102	0	.	.	.	.	SNP(P176P;P202L;A227A;N255N;D285N;V289A;R370W;S447P;T504T);	IGF1R(T345S);	MOS(A51T);	IGF1R(T345S);	Yes	No	Yes
AD_304	AD	96	-	94	4	16	83	0	.	.	.	.	.	THBS1(R288H);		.	Yes	No	Yes
AD_193	AD	88	-	87	4	11	-	0	.	.	.	.	SNP(P176P;P202L;A227A;N255N;D285D;D285N;V289A;R370W;H441Y;S447P;T504T);	HGF(R373*);		.	Yes	No	Yes
AD_192	AD	72	F	62	3	9	-	0	.	.	.	.	.	VEGFC(R210L);	RAPGEF2(S1251*);SRF(S421*);PTPN5(E543*);TAOK3(D13Y);MAP2K4(A390D);		Yes	No	Yes
AD_317	AD	84	-	80	6	12	24	0	.	.	.	.	SNP(P176P;P202L;A227A;N255N;D285N;V289A;R370W;S447P;T504T);		.	.	.	No	No
AD_316	AD	70	F	54	6	11	12	0	.	.	.	.	SNP(P176P;P202L;A227A;N255N;D285D;D285N;V289A;R370W;H441Y;S447P;T504T);		.	.	.	No	No
AD_1450	AD	86	F	78	6	5	40	0	.	.	.	.	SNP(P176P;P202L;A227A;N255N;D285N;V289A;R370W;S447P;T504T);		.	.	.	No	No
AD_320	AD	70	-	54	6	4	9	0	.	.	.	.	SNP(D285D;H441Y);SNP only in Blood(A239T) with VAF=0.03;		.	.	.	No	No
AD_315	AD	95	-	88	5	13	76	0	.	.	.	.	.		.	.	.	No	No
AD_314	AD	94	-	86	5	11	116	0	.	.	.	.	SNP(P176P;P202L;A227A;N255N;D285N;V289A;R370W;S447P;T504T);		.	.	.	No	No
AD_313	AD	86	-	84	5	6	47	0	.	.	.	.	SNP(P176P;P202L;A227A;N255N;D285N;V289A;R370W;S447P;T504T);		.	.	.	No	No
AD_310	AD	90	-	86	5	5	66	0	.	.	.	.	SNP(P176P;P202L;A227A;Q230R;N255N;P270P;D285N;V289A;R370W;S447P;T504T);		.	.	.	No	No
AD_301	AD	92	-	88	4	33	89	0	.	.	.	.	SNP(D285D;H441Y);		.	.	.	No	No
AD_1436	AD	88	-	-	4	13	55	0	.	.	.	.	.	.	.	.	.	No	No
AD_305	AD	85	-	-	4	10	45	0	.	.	.	.	SNP(P176P;P202L;A227A;N255N;D285N;V289A;R370W;S447P;T504T);		.	.	.	No	No
AD_302	AD	93	-	83	4	6	86	0	.	.	.	.	SNP(P176P;P202L;A227A;N255N;D285N;V289A;R370W;S447P;T504T);		.	.	.	No	No
AD_196	AD	87	-	73	4	6	-	0	.	SNP(R35Q);		.	.	.	.	.	.	No	No
AD_299	AD	90	-	88	1	12	64	0	.	.	.	.	SNP(P176P;P202L;A227A;N255N;D285N;V289A;R370W;S447P;T504T);		.	.	.	No	No
non-AD_1433	non-AD	73	-	-	1	9	156	2	.	.	.	.	SNP(P176P;P202L;A227A;N255N;D285N;V289A;R370W;S447P;T504T);		.	.	.	Yes	No
non-AD_203	non-AD	76	-	65	0	8	-	1	Pathogenic SNP(R62H);	.	.	.	SNP(D285D;H441Y);		.	.	.	Yes	No
non-AD_200	non-AD	68	-	67	0	9	-	1	.	.	.	.	.	.	.	.	.	No	No
non-AD_1435	non-AD	78	-	-	1	25	72	0	.	.	.	.	SNP(P176P;P202L;V224G;A227A;N255N;D285N;V289A;R370W;H441Y;S447P;T504T);		.	.	.	No	No
non-AD_331	non-AD	83	-	-	1	17	47	0	.	.	.	.	SNP(P176P;P202L;A227A;N255N;D285D;D285N;V289A;R370W;H441Y;S447P;T504T);		.	.	.	No	No
non-AD_1434	non-AD	60	-	43	1	8	13	0	.	.	.	.	SNP(D285D;H441Y);		.	.	.	No	No
non-AD_1432	non-AD	89	-	-	1	8	45	0	.	.	.	.	SNP(P512H);		.	.	.	No	No
non-AD_204	non-AD	75	-	68	0	23	-	0	.	.	.	.	SNP(D285D;H441Y);		.	.	.	No	No
non-AD_202	non-AD	76	-	69	0	15	-	0	.	.	.	.	.	.	.	.	.	No	No
non-AD_201	non-AD	80	-	78	0	9	-	0	.	.	.	.	SNP(P176P;P202L;A227A;N255N;D285N;V289A;R370W;S447P;T504T);		.	.	.	No	No
non-AD_324	non-AD	57	F	-	0	7	22	0	.	.	.	.	.	.	.	.	.	No	No

## Sheet: Supplementary Data 11-1_TREM2
Position (hg38)	Base	Mutation	GATK HaplotypeCaller (VAF)	bam-readcount (genotype)	Pathogenicity	Clinical	Neuropathology	Biological Effect	Genomic Region	Mutation Type	Research	Primary
						Phenotype				Codon Change	Models	Papers
chr6:41161557	C>T	Q33X	-	all negative	NHD : Pathogenic, FTD : Pathogenic, AD : Possible Risk Modifier	Alzheimer's Disease, Frontotemporal Dementia, Nasu-Hakola Disease	Unknown for homozygous carriers; MRI showed cerebral atrophy. Heterozygous AD patient showed typical AD pathology.	Loss of TREM2 expression.	Coding	Point, Nonsense	0	Soragna et al., 2003;
									Exon 2	CAG to TAG		Guerreiro et al., 2013
chr6:41161514	G>A	R47H	AD_1451 (49.3%)	AD_1451 (0/1)	AD : Risk Modifier, FTD : Possible Risk Modifier, PD : Possible Risk Modifier, ALS : Possible Risk Modifier	Alzheimer's Disease, Frontotemporal Dementia, Amyotrophic Lateral Sclerosis, Parkinson's Disease	AD patients heterozygous for the R47H variant: generally typical AD pathology, but subtle differences compared to non-carriers, including decreased microglial coverage of amyloid plaques and accumulation of phagosomes in microglia.	Decreased ligand binding to TREM2 and impaired TREM2-mediated activation.	Coding	Point, Missense	19	Guerreiro et al., 2013;
									Exon 2	CGC to CAC		Jonsson et al., 2013
chr6:41161469	G>A	R62H	AD_318 (47%); non-AD_203 (46.7%); AD_191 (47.7%)	AD_318 (0/1); non-AD_203 (0/1); AD_191 (0/1)	AD : Risk Modifier	Alzheimer's Disease	AD patients heterozygous for the R62H variant: decreased microglial coverage of amyloid plaques and increased accumulation of phagosomes in microglia, compared to non-carriers.	Decreased ligand binding to TREM2 and impaired TREM2-mediated activation.	Coding	Point, Missense	0	Jin et al., 2014;
									Exon 2	CGT to CAT		Sims et al., 2017
chr6:41161395	G>A	D87N	-	all negative	AD : Possible Risk Modifier	Alzheimer's Disease	Typical AD pathology in single described case (Braak Stage 6).	Decreased binding to lipoproteins in cell-free assay, but increased ligand-stimulated activation in reporter cell line.	Coding	Point, Missense	0	Guerreiro et al., 2013
									Exon 2	GAT to AAT
chr6:41159805	C>T	H157Y	-	all negative	AD : Possible Risk Modifier	Alzheimer's Disease	Unknown.	Increases shedding of sTREM2. Reduces activation in response to phospholipid ligands and decreases phagocytosis.	Coding	Point, Missense	0	Jiang et al., 2016;
									Exon 3	CAC to TAC		Jiang et al., 2016;
chr6:41158917	T>C	L211P	-	all negative	AD : Possible Risk Modifier, FTD : Possible Risk Modifier	Alzheimer's Disease, Frontotemporal Dementia	Unknown; lower levels of sTREM2 in CSF of T96K/W191X/L211P carriers.	Predicted tolerated in silico by SIFT and benign by PolyPhen-2.	Coding	Point, Missense	0	Jin et al., 2015
									Exon 4	CTG to CCG
chr6:41160234	A>G	rs7748513	not captured	not captured	AD : Possible Risk Modifier	Alzheimer's Disease	Unknown.	Unknown.	Non-Coding	Point	0	Reitz et al., 2013
									Intron 2
chr6:41166068	G>A	rs7748777	not captured	not captured	AD : Possible Risk Modifier	Alzheimer's Disease, ~ 1 year follow-up	Unknown.	Unknown.	Non-Coding	Point	0	Wang et al., 2015
									Upstream
chr6:41182853	A>C	rs9357347	not captured	not captured	AD : Possible Risk Modifier	Alzheimer's Disease	Unknown.	Predicted to influence transcription factor binding; 6 percent increase in expression of TREM2 and TREML1 in temporal cortex.	Non-Coding	Point	0	Carrasquillo et al., 2017
									Intergenic - TREM locus

## Sheet: Supplementary Data 11-2_PSEN1
Position (hg38)	Base	Mutation	GATK HaplotypeCaller (VAF)	bamreadcount (genotype)	Pathogenicity	Clinical		Neuropathology	Biological Effect	Genomic Region	Mutation Type	Research	Primary
						Phenotype					Codon Change	Models	Papers
chr14:73170945	C>T	A79V	-	all negative	AD : Pathogenic	Alzheimer's Disease		Neuropathology consistent with AD.	Increased Aβ42/Aβ40 ratio; decreased Aβ40.	Coding	Point, Missense	0	Cruts et al., 1998
										Exon 4	GCC to GTC
chr14:73170953	G>C	V82L	-	all negative	AD : Pathogenic	Alzheimer's Disease		Unknown.	In CHO and HEK-293 cells expressing APP695, the mutant presenilin-1 resulted in a slightly lower ratio of secreted Aβ42/Aβ40.	Coding	Point, Missense	0	Campion et al., 1995
										Exon 4	GTG to CTG
chr14:73170956-73170961	del8384	I83_M84del	-	all negative	AD : Pathogenic	Alzheimer's Disease, Spastic Paraparesis		Accumulation of noncongophilic, Aβ-positive, cotton-wool plaques in brain parenchyma. Widespread cerebral amyloid angiopathy, neurofibrillary tangles, and neuropil threads.	Hexanucleotide deletion resulting in deletion of two amino acids (I and M). Cultured cells expressing mutant PSEN1 have an elevated Aβ42/Aβ40 ratio compared with cells transfected with wild-type PSEN1.	Coding	Deletion	0	Houlden et al., 2000;
		(DelIM, ΔI83/M84, ΔI83/ΔM84)								Exon 4	ATC.ATG to ---.---		Steiner et al., 2001
chr14:73170957	T>C	I83T	-	all negative	AD : Pathogenic	Alzheimer's Disease		Unknown; MRI showed bilateral atrophy, especially in the parietal and temporal lobes.	Unknown; predicted probably damaging in silico.	Coding	Point, Missense	0	Achouri-Rassas et al., 2015
										Exon 4	ATC to ACC
chr14:73170959	A>G	M84V	-	all negative	AD : Pathogenic	Alzheimer's Disease, Spastic Paraparesis		Unknown, but MRI showed cortical and cerebellar atrophy.	Unknown, predicted to be possibly damaging by PolyPhen and to be disease-causing by MutationTaster.	Coding	Point, Missense	0	Gallo et al., 2017
										Exon 4	ATG to GTG
chr14:73170963	T>C	L85P	-	all negative	AD : Pathogenic	Alzheimer's Disease, Spastic Paraparesis		Neuropathological examination was not available. SPECT and PET showed bilateral hypoperfusion and hypometabolism in the occipital and temporal lobes.	Increased Aβ42/Aβ40 ratio; increased Aβ42.	Coding	Point, Missense	0	Ataka et al., 2004
										Exon 4	CTC to CCC
chr14:73170959	A>G	P88L	-	all negative	AD : Pathogenic	Alzheimer's Disease		Unknown, but MRI showed generalized cortical atrophy.	Increased ratio of Aβ42,43/Aβ40 and generation of Aβ45 and Aβ46.	Coding	Point, Missense	0	Liu et al., 2017
										Exon 4	CCT to CTT
chr14:73170974	G>C	V89L (G>C)	-	all negative	AD : Pathogenic	Alzheimer's Disease		Typical Alzheimer's disease pathology.	Unknown, but predicted to be deleterious by SIFT and probably damaging by PolyPhen-2.	Coding	Point, Missense	0	Liu et al., 2017
										Exon 4	GTG to CTG
chr14:73170974	G>T	V89L (G>T)	-	all negative	AD : Pathogenic	Alzheimer's Disease		Neurofibrillary tangles and neuritic plaques with dystrophic neurites corresponding to stage VI of Braak and Braak. Plaques abundant in the hippocampus, amygdala, and neocortex. Tangles abundant in the neocortex and hippocampus. Some amyloid angiopathy in cortical vessels. Moderate cortical atrophy and enlarged ventricles.	Unknown.	Coding	Point, Missense	0	Queralt et al., 2002
										Exon 4	GTG to TTG
chr14:73170984	G>C	C92S	-	all negative	AD : Pathogenic	Alzheimer's Disease		Unknown.	Increases Aβ42 secretion from mammalian cells and from fibroblasts cultured from a mutation carrier. Elevated Aβ42/Aβ40 ratio.	Coding	Point, Missense	0	Tedde et al., 2003
										Exon 4	TGC to TCC
chr14:73170989	G>A	V94M	-	all negative	AD : Pathogenic	Alzheimer's Disease		Unknown.	Unknown.	Coding	Point, Missense	0	Arango et al., 2001
										Exon 4	GTG to ATG
chr14:73170995	G>T	V96F	-	all negative	AD : Pathogenic	Alzheimer's Disease		Unknown.	Unknown.	Coding	Point, Missense	0	Kamino et al., 1996
										Exon 4	GTC to TTC
chr14:73170998	G>T	V97L	-	all negative	AD : Pathogenic	Alzheimer's Disease		Unknown; MRI from two mutation carriers showed enlarged lateral ventricles and atrophy of the cerebral cortex, especially the temporal lobes.	Elevated intracellular and extracellular Aβ42 compared to mock-transfected cells and those expressing wild-type PSEN1.	Coding	Point, Missense	0	Jia et al., 2005
										Exon 4	GTG to TTG
chr14:73171023	T>G	F105C	-	all negative	AD : Pathogenic	Alzheimer's Disease		Unknown; neuroimaging showed enlarged ventricles and atrophy in the hippocampus and frontotemporal regions.	Unknown; predicted damaging in silico.	Coding	Point, Missense	0	Jiao et al., 2014;
										Exon 4	TTT to TGT		Deng et al., 2014
chr14:73171022	T>A	F105I	-	all negative	AD : Pathogenic	Alzheimer's Disease		Unknown.	Unknown.	Coding	Point, Missense	0	Raux et al., 2005
										Exon 4	TTT to ATT
chr14:73171024	T>G	F105L	-	all negative	AD : Pathogenic	Alzheimer's Disease		Neuropathology consistent with AD, including numerous neurofibrillary tangles and senile plaques in the hippocampus with scattered plaques in the cortex.	Unknown.	Coding	Point, Missense	0	Finckh et al., 2000
										Exon 4	TTT to TTG
chr14:73171022	T>G	F105V	-	all negative	AD : Pathogenic	Alzheimer's Disease		Unknown.	Unknown; predicted probably damaging in silico.	Coding	Point, Missense	0	Gómez-Tortosa et al., 2010
										Exon 4	TTT to GTT
chr14:73171047-73171048	rs63751475	L113_I114insT	-	all negative	AD : Pathogenic	Alzheimer's Disease		Neuropathology consistent with AD, including neuron loss in the hippocampus and entorhinal cortex, neuritic plaques and neurofibrillary tangles in the hippocampus, and amyloid angiopathy, particularly evident in the cerebellum.	Deletion of a G in splice donor site of intron 4 produces three aberrant transcripts. Increased Aβ42 production and Aβ42/Aβ40 ratio; reduced Aβ40 and Aβ38 production in patient brain membranes.	Both	Insertion/Deletion	0	Tysoe et al., 1998;
		(Intron4, InsTAC, p.113+1delG, splice5)								Intron 4	G to -		De Jonghe et al., 1999
chr14:73171047	T>A	L113Q	-	all negative	AD : Pathogenic	Alzheimer's Disease		Neuritic plaques (Braak stage C); Neurofibrillary tangles (stage VI); Severe amyloid angiopathy.	Unknown.	Coding	Point, Missense	0	Finckh et al., 2005
										Exon 4	CTA to CAA
chr14:73173571	A>G	Y115C	-	all negative	AD : Pathogenic	Alzheimer's Disease		Neuropathology consistent with AD.	HEK-293 cells transfected with mutant PSEN1 secreted significantly more Aβ42 (approximately 5.4-fold) than cells expressing wild-type PSEN1. The Aβ42:Aβ40 ratio was also increased.	Coding	Point, Missense	0	Cruts et al., 1998
										Exon 5	TAT to TGT
chr14:73173570	T>G	Y115D	-	all negative	AD : Pathogenic	Alzheimer's Disease		Neuropathology consistent with AD.	Unknown.	Coding	Point, Missense	0
										Exon 5	TAT to GAT
chr14:73173570	T>C	Y115H	-	all negative	AD : Pathogenic	Alzheimer's Disease		Neuropathology consistent with AD.	Increased Aβ42/Aβ40 ratio; reduced production of Aβ40 and Aβ38; decreased intracelluar Aβ40. Suppression of wildtype PSEN1 γ-secretase activity.	Coding	Point, Missense	0	Campion et al., 1995
										Exon 5	TAT to CAT
chr14:73173574	C>T	T116I	-	all negative	AD : Pathogenic	Alzheimer's Disease		Unknown.	Unknown.	Coding	Point, Missense	0	La Bella et al., 2004
										Exon 5	ACC to ATC
chr14:73173574	C>A	T116N	-	all negative	AD : Pathogenic	Alzheimer's Disease		Neuropathology consistent with AD.	Unknown.	Coding	Point, Missense	0	Romero et al., 1999
										Exon 5	ACC to AAC
chr14:73173573-73173575	AGG?	T116R	-	all negative	AD : Pathogenic	Alzheimer's Disease		Unknown.	Unknown.	Coding	Point, Missense	0	Mann et al., 2001
										Exon 5
chr14:73173576	C>G	P117A	-	all negative	AD : Pathogenic	Alzheimer's Disease, Ataxia		Unknown.	Unchanged total Aβ levels; increased Aβ42/Aβ total ratio.	Coding	Point, Missense	0	Anheim et al., 2007
										Exon 5	CCA to GCA
chr14:73173577	C>T	P117L	-	all negative	AD : Pathogenic	Alzheimer's Disease		Neuropathology consistent with AD. Unusually high amyloid burden, especially in the molecular layer of the cerebellum and in cerebellar vessels.	In vitro, mutant PSEN1 increases Aβ42, inhibits neurite outgrowth and neurofilament assembly, increases cell-cycle arrest, and decreases neuronal differentiation of progenitor cells.	Coding	Point, Missense	1	Wisniewski et al., 1998
										Exon 5	CCA to CTA
chr14:73173577	C>G	P117R	-	all negative	AD : Pathogenic	Alzheimer's Disease		Unknown.	Increased Aβ42/Aβ40 ratio; increased Aβ42; increased Aβ40; Affects on cell cycle in immortalized patient lymphocytes.	Coding	Point, Missense	0	Zekanowski et al., 2003
										Exon 5	CCA to CGA
chr14:73173576	C>T	P117S	-	all negative	AD : Pathogenic	Alzheimer's Disease		Neuropathology consistent with AD according to CERAD criteria; Neuronal loss estimated to be greater than 70 percent in one brain; extensive loss of white matter; active gliosis throughout the brain; Lewy bodies.	Unchanged total Aβ; Increased relative secretion of Aβ42 by N2a cells and skin fibroblasts from a mutation carrier; Reduced neurite outgrowth in N2a cells compared to cells expressing wild-type PSEN1.	Coding	Point, Missense	0	Dowjat et al., 2004
										Exon 5	CCA to TCA
chr14:73173587	A>C	E120D (A>T)	-	all negative	AD : Pathogenic	Alzheimer's Disease		Unknown.	Unknown.	Coding	Point, Missense	0	Reznik-Wolf et al., 1996
										Exon 5	GAA to GAT
chr14:73173587	A>T	E120D (A>C)	-	all negative	AD : Pathogenic	Alzheimer's Disease		Unknown.	Unknown.	Coding	Point, Missense	0	Poorkaj et al., 1998
										Exon 5	GAA to GAC
chr14:73173586	A>G	E120G	-	all negative	AD : Pathogenic	Alzheimer's Disease		Frequent amyloid plaques and neurofibrillary tangles; Severe amyloid angiopathy.	Unknown; predicted probably damaging in silico.	Coding	Point, Missense	0	Lladó et al., 2009;
										Exon 5	GAA to GGA		Gómez-Tortosa et al., 2010
chr14:73173585	G>A	E120K	-	all negative	AD : Pathogenic	Alzheimer's Disease		Neuropathology consistent with AD.	Increased Aβ42/Aβ total ratio in cell lines.	Coding	Point, Missense	0	Hutton et al., 1996
										Exon 5	GAA to AAA
chr14:73173594	G>A	E123K	-	all negative	AD : Pathogenic	Alzheimer's Disease				Coding	Point, Missense	0	Yasuda et al., 1999
										Exon 5	GAG to AAG
chr14:73173621	T>G	S132A	-	all negative	DLB : Pathogenic, AD : Pathogenic	Dementia with Lewy Bodies		Neuropathology consistent with AD, with severe neocortical Lewy body disease (one case).	Unknown	Coding	Point, Missense	0	Ryan et al., 2016
	rs200937800									Exon 5	TCA to GCA
chr14:73173628	T>G	L134R	-	all negative	AD : Pathogenic	Alzheimer's Disease		Unknown; MRI of the Turkish proband showed atrophy of the cerebrum and cerebellum.	Unknown; predicted probably damaging in silico.	Coding	Point, Missense	0	Lohmann et al., 2012
										Exon 5	CTG to CGG
chr14:73173630	A>G	N135D	-	all negative	AD : Pathogenic	Alzheimer's Disease		Brain biopsy showed mild loss of neurons and secondary gliosis with multiple neuritic plaques and abundant neurofibrillary tangles.	Increased Aβ42/Aβ40 ratio in cell lines; increases intracellular and secreted Aβ42 and decreases Aβ40.	Coding	Point, Missense	0	Crook et al., 1997
										Exon 5	AAT to GAT
chr14:73173631	A>G	N135S	-	all negative	AD : Pathogenic	Alzheimer's Disease		Neuropathology consistent with AD, including widespread neurofibrillary tangles and neuritic plaques. Some cotton-wool plaques; Mild amyloid angiopathy; Corticospinal tract pathology.	Unknown.	Coding	Point, Missense	0	Finckh et al., 2005
										Exon 5	AAT to AGT
chr14:73173630	A>T	N135Y	-	all negative	AD : Pathogenic	Alzheimer's Disease		Postmortem findings consistent with AD.	Reduced levels of secreted Aβ40 and higher Aβ42/Aβ40 ratio.	Coding	Point, Missense	0	Natelson Love et al., 2017
										Exon 5	AAT to TAT
chr14:73173634	C>G	A136G	-	all negative	AD : Pathogenic	Alzheimer's Disease			In vitro assays showed a moderate decrease in both Aβ40 and Aβ42 production, with the Aβ42/Aβ40 ratio remaining roughly similar to wildtype. Neuroblastoma cells carrying the mutation showed enhanced sensitivity to trophic withdrawal. Also, the mutation enhanced PSEN1 cleavage of ER calcium sensor STIM1, resulting in dendritic spine disruption. Polyphen analysis predicted probably damaging; SIFT p…	Coding	Point, Missense	0	Xu et al., 2002
										Exon 5	GCT to GGT
chr14:73173644	G>A	M139I (G>A)	-	all negative	AD : Pathogenic	Alzheimer's Disease		Possible mislocalization of presenilin-1 protein; co-localization with tangles.	Increased Aβ42/Aβ total ratio.	Coding	Point, Missense	0	Boteva et al., 1996
										Exon 5	ATG to ATA
chr14:73173644	G>C	M139I (G>C)	-	all negative	AD : Pathogenic	Alzheimer's Disease		Possible mislocalization of presenilin-1 protein; co-localization with tangles.	Increased Aβ42/Aβ total ratio.	Coding	Point, Missense	0	Kim et al., 2010
										Exon 5	ATG to ATC
chr14:73173643	T>A	M139K	-	all negative	AD : Pathogenic	Alzheimer's Disease		Unknown.	Unknown.	Coding	Point, Missense	0	Dumanchin et al., 1998
										Exon 5	ATG to AAG
chr14:73173643	T>C	M139T	-	all negative	AD : Pathogenic	Alzheimer's Disease		Unknown.	Increased Aβ42/Aβ total ratio.	Coding	Point, Missense	0	Campion et al., 1995
										Exon 5	ATG to ACG
chr14:73173642	A>G	M139V	-	all negative	AD : Pathogenic	Alzheimer's Disease, Atypical Dementia		Neuropathology consistent with AD.	Increased Aβ42/Aβ40; decreased Aβ38/Aβ42 and Aβ40/Aβ43 ratios. Decreases Aβ40 and Aβ38 levels, while increasing Aβ42 and Aβ43 levels.	Coding	Point, Missense	0	, 1995
										Exon 5	ATG to GTG
chr14:73173651	G>T	V142F	-	all negative	AD : Pathogenic	Alzheimer's Disease		Unknown, but MRI showed severe cortical atrophy that was most pronounced in frontal and temporal lobes.	Predicted to be pathogenic by MutPred, SNPs&Go, MutationTaster, and SIFT.	Coding	Point, Missense	0	Wang et al., 2018
										Exon 5	GTC to TTC
chr14:73173654	A>T	I143F	-	all negative	AD : Pathogenic	Alzheimer's Disease				Coding	Point, Missense	0	Rossor et al., 1996;
										Exon 5	ATT to TTT		Palmer et al., 1999
chr14:73173656	T>G	I143M	-	all negative	AD : Pathogenic	Alzheimer's Disease		Neuropathology consistent with AD in one case.	Unknown	Coding	Point, Missense	0	Heckmann et al., 2002
										Exon 5	ATT to ATG
chr14:73173655	T>A	I143N	-	all negative	AD : Pathogenic	Alzheimer's Disease				Coding	Point, Missense	0	Raux et al., 2005
										Exon 5	ATT to AAT
chr14:73173655	T>C	I143T	-	all negative	AD : Pathogenic	Alzheimer's Disease		Neuropathology consistent with AD.	Increased Aβ42/Aβ40 ratio; increased Aβ42; decreased Aβ40.	Coding	Point, Missense	0	Cruts et al., 1995;
										Exon 5	ATT to ACT		Rogaeva et al., 2001
chr14:73173654	A>G	I143V	-	all negative	AD : Pathogenic	Alzheimer's Disease		Neuropathology consistent with AD, including abundant amyloid plaques and severe neurofibrillary tangle pathology (stage VI Braak and Braak). Amyloid deposits were comprised largely of Aβ42, with little to no Aβ40. There was minimal amyloid angiopathy in vessels.	Increased Aβ42.	Coding	Point, Missense	0	Gallo et al., 2011
										Exon 5	ATT to GTT
chr14:73173665	G>A	M146I (G>A)	-	all negative	AD : Pathogenic	Alzheimer's Disease				Coding	Point, Missense	0	Jørgensen et al., 1996
										Exon 5	ATG to ATA
chr14:73173665	G>C	M146I (G>C)	-	all negative	AD : Pathogenic	Alzheimer's Disease		Neuropathology consistent with AD in 3 cases, but more involvement of central grey areas, no vascular lesions, and very mild amyloid angiopathy.	Unknown, mutation in α-helix in putative transmembrane domain; semi-conservative substitution (hydrophobic aa).	Coding	Point, Missense	0	Gustafson et al., 1998
										Exon 5	ATG to ATC
chr14:73173665	G>T	M146I (G>T)	-	all negative	AD : Pathogenic	Alzheimer's Disease				Coding	Point, Missense	0	Rogaeva et al., 2001
										Exon 5	ATG to ATT
chr14:73173663	A>T	M146L (A>T)	-	all negative	AD : Pathogenic	Alzheimer's Disease		Neuropathology consistent with AD.	Increased Aβ42, Aβ42/Aβ total, Aβ42:Aβ40 in cells and in vitro assays. No significant change in Aβ38 or Aβ40. Impaired calcium dynamics and mitochondrial permeability.	Coding	Point, Missense	0	Mangone et al., 1995;
										Exon 5	ATG to TTG		Morelli et al., 1998
chr14:73173663	A>C	M146L (A>C)	-	all negative	AD : Pathogenic	Alzheimer's Disease, Pick's disease		Neuropathology consistent with AD in multiple affected mutation carriers. Pick bodies also have been noted in some cases.	Increased Aβ42/Aβ total ratio; increased Aβ42/Aβ40 ratio; increased Aβ42. No change in Aβ38 or Aβ40 levels. Disrupts calcium dynamics and mitochondrial permeability.	Coding	Point, Missense	13	Sherrington et al., 1995;
										Exon 5	ATG to CTG		Sorbi et al., 1995;
													, 1995
chr14:73173663	A>G	M146V	-	all negative	AD : Pathogenic, FTD : Unclear Pathogenicity	Alzheimer's Disease, Frontotemporal Dementia		Variable: Neuropathology consistent with AD in some cases, but also, in at least one case, mixed pathology including frequent Aβ deposits, tangles, and Pick bodies.	Increased Aβ42/Aβ40 ratio; increased Aβ42; lowers wild-type PSEN1 gene expression. Inhibits store-operated calcium channel activity, associated with loss of dendritic spines. Increases calcineurin activity, impairs trafficking of glutamate AMPA receptors.	Coding	Point, Missense	6	, 1995
										Exon 5	ATG to GTG
chr14:73173667	C>T	T147I	-	all negative	AD : Pathogenic	Alzheimer's Disease		Unknown.	Unknown; predicted probably damaging in silico.	Coding	Point, Missense	0	Campion et al., 1999
										Exon 5	ACT to ATT
chr14:73173666	A>C	T147P	-	all negative	AD : Pathogenic	Alzheimer's Disease, Ataxia		Unknown; neuroimaging showed widespread cortical atrophy, as well as atrophy in the medial temporal lobes, with less severe cerebellar atrophy.	Unknown; predicted probably damaging in silico.	Coding	Point, Missense	0	Testi et al., 2014
										Exon 5	ACT to CCT
chr14:73173676	T>C	L150P	-	all negative	AD : Pathogenic	Alzheimer's Disease		Unknown.	Unknown.	Coding	Point, Missense	0	Wallon et al., 2012
										Exon 6	CTG to CCG
chr14:73173684	C>G	L153V	-	all negative	AD : Pathogenic	Alzheimer's Disease				Coding	Point, Missense	0	Raux et al., 2000;
										Exon 5	CTG to GTG		Janssen et al., 2001
chr14:73173688	A>G	Y154C	-	all negative	AD : Pathogenic	Alzheimer's Disease				Coding	Point, Missense	0	Janssen et al., 2003
										Exon 5	TAT to TGT
chr14:73173687	T>A	Y154N	-	all negative	AD : Pathogenic	Alzheimer's Disease, Spastic Paraparesis		Unknown, MRI and SPECT showed atrophy and hypoperfusion in occipito-parietal areas and internal temporal lobe areas, including the hippocampus.	Decreased Aβ42 in CSF. Dramatically decreased Aβ40 and Aβ42 production in vitro.	Coding	Point, Missense	0	Hattori et al., 2004
										Exon 5	TAT to AAT
chr14:73173693-73173699	T>TTTATAT	K155_Y156insFI	-	all negative	AD : Pathogenic	Alzheimer's Disease, Spastic Paraparesis				Coding	Insertion	0	Rogaeva et al., 2001;
	rs63750631	(InsFI)								Exon 5	TAC to TTT.ATA.TAC		Moretti et al., 2004
chr14:73186860	A>G	H163R	-	all negative	AD : Pathogenic	Alzheimer's Disease, Myoclonus		Data are limited, but neuropathology consistent with AD has been observed in at least one case.	Increased Aβ42/Aβ total ratio in COS-1 cells; drastic reduction of Aβ42 and Aβ40 production in vitro. Affects γ-secretase-dependent neurexin processing.	Coding	Point, Missense	1	Campion et al., 1995;
										Exon 5	CAT to CGT		Sherrington et al., 1995;
													Tanahashi et al., 1995
chr14:73186859	C>T	H163Y	-	all negative	AD : Pathogenic	Alzheimer's Disease		Typical AD neuropathology (one case); decreased glucose metabolism in presymptomatic mutation carriers, especially in the thalamus. Widespread brain amyloid (PiB-PET) and shrunken hippocampi.	Decreased CSF Aβ42 and Aβ38 levels. Increased Aβ42/Aβ total ratio when expressed in COS-1 cells co-transfected with APP695, and increased Aβ42 production in an in vitro assay using purified proteins.	Coding	Point, Missense	0	, 1995
										Exon 5	CAT to TAT
chr14:73186863	C>T	A164V	-	all negative	AD : Pathogenic	Alzheimer's Disease		Unknown; MRI showed generalized atrophy of the brain with pronounced involvement of the anterior temporal lobe, including the hippocampus.	Unknown; predicted possibly damaging in silico.	Coding	Point, Missense	0	Roeber et al., 2015
										Exon 6	GCC to GTC
chr14:73186867	G>C	W165C (G>C)	-	all negative	AD : Pathogenic	Alzheimer's Disease		Unknown	Increased Aβ42 and decreased Aβ40 production in vitro; elevated Aβ42/Aβ40 ratio (W165C mutant with unspecified nucleotide change).	Coding	Point, Missense	0	Campion et al., 1999
										Exon 6	TGG to TGC
chr14:73186867	G>T	W165C (G>T)	-	all negative	AD : Pathogenic	Alzheimer's Disease		Unknown, MRI showed diffuse cerebral and cerebellar atrophy in one case.	Increased Aβ42 and decreased Aβ40 production in vitro; elevated Aβ42/Aβ40 ratio (W165C mutant with unspecified nucleotide change). Also, SIFT and polyphen programs predict mutation is deleterious, probably damaging.	Coding	Point, Missense	0	Syama et al., 2018
										Exon 6	TGG to TGT
chr14:73186865	T>G	W165G	-	all negative	AD : Pathogenic	Alzheimer's Disease		Unknown; but SPECT showed slight decrease in blood flow to parieto-occipital regions and thalamus in one case. Also, EEG alterations, but normal MRI.	In vitro, increased Aβ42 and Aβ42/Aβ40 ratio; reduced Aβ40.	Coding	Point, Missense	0	Higuchi et al., 2000
										Exon 6	TGG to GGG
chr14:73186869	T>A	L166H	-	all negative	AD : Pathogenic	Alzheimer's Disease		Unknown; MRI showed marked hippocampal atrophy and cortical atrophy, especially in the insula and the peri-insular temporal lobe. SPECT imaging showed bilateral hypometabolism in the parietal and frontal lobes.	Unknown.	Coding	Point, Missense	0	Pantieri et al., 2005
										Exon 6	CTT to CAT
chr14:73186869	T>C	L166P	-	all negative	AD : Pathogenic	Alzheimer's Disease, Spastic Paraparesis		In one individual, numerous Aβ-positive neuritic and cotton-wool plaques throughout the cerebral cortex; abundant Aβ-positive amyloid cores in the cerebellar cortex. In another, robust amyloid pathology in the striatum and cerebellum, and asymmetric tau pathology in the primary sensorimotor cortex contralateral to the side most affected by spasticity.	Increased Aβ42/Aβ ratio; reduced Aβ40, Aβ42, and AICD. Reduced cleavage of Notch and N-cadherin. Also, dominant-negative effect on wild-type PSEN1, and inhibition of calcium leak channel in the ER.	Coding	Point, Missense	4	Moehlmann et al., 2002
										Exon 6	CTT to CCT
chr14:73186869	T>G	L166R	-	all negative	AD : Pathogenic	Alzheimer's Disease		Unknown; MRI in the proband showed cortical atrophy; PET showed parietal hypoperfusion.	Unknown.	Coding	Point, Missense	0	Ezquerra et al., 2000
										Exon 6	CTT to CGT
chr14:73186868	C>G	L166V	-	all negative	AD : Pathogenic	Alzheimer's Disease		SPECT imaging performed four years after symptom onset showed temporoparietal hypoperfusion. Postmortem evaluation revealed neuropathology consistent with AD, including advanced plaques and tangles (CERAD C, Braak stage VI).	Unknown; predicted possibly damaging in silico.	Coding	Point, Missense	0	Sassi et al., 2014
										Exon 6	CTT to GTT
chr14:73186868-73186870	del166	L166del	-	all negative	AD : Pathogenic	Alzheimer's Disease		Unknown; MRI showed generalized, symmetrical cerebral atrophy, which was most prominent in the medial temporal lobes.	Unknown.	Coding	Deletion	0	Knight et al., 2007
										Exon 6	CTT to ---
chr14:73186871-73186873	del167	I167del (TTAdel)	-	all negative	AD : Pathogenic	Alzheimer's Disease		Unknown.	Unknown; predicted pathogenic in silico.	Coding	Deletion	0	Jiao et al., 2014
										Exon 6	TTA to ---
chr14:73186870-73186872	del168 (TTAT>T)	I167del (TATdel)	-	all negative	AD : Pathogenic	Alzheimer's Disease				Coding	Deletion	0	Janssen et al., 2003
										Exon 6	ATT.ATA to ATA
chr14:73186877-73186879	del169	S169del	-	all negative	AD : Pathogenic	Alzheimer's Disease		Unknown; MRI of the proband showed generalized cerebral atrophy with enlargement of the ventricles and widening of the sulci.	Unknown.	Coding	Deletion	0	Guo et al., 2010
		(ΔS169, Ser169del, ΔS170)								Exon 6	TCA.TCT to ---.TCT
chr14:73186878	C>T	S169L	-	all negative	AD : Pathogenic	Alzheimer's Disease		Neuropathology typical of AD, but also Aβ deposition in the cerebellum and white matter, as well as numerous ectopic neurons, often containing tau-immunopositive neurofibrillary tangles, in the white matter of the frontal and temporal lobes, possibly due to errant migration during development.	Unknown.	Coding	Point, Missense	0	Taddei et al., 1998
										Exon 6	TCA to TTA
chr14:73186877	T>C	S169P	-	all negative	AD : Pathogenic	Alzheimer's Disease, Myoclonic seizure		Neuropathology consistent with AD, including numerous plaques and neurofibrillary tangles, neuritic irregularities, neuronal lipofuscin, and mild astrocytosis.	Unknown.	Coding	Point, Missense	0	Ezquerra et al., 1999
										Exon 6	TCA to CCA
chr14:73186881	C>T	S170F	-	all negative	AD : Pathogenic	Alzheimer's Disease		Variable: Some cases with typical AD pathology; Extensive Lewy bodies in the substantia nigra and throughout the brain have also been reported. One case had severe cerebellar pathology, including abundant amyloid deposition and loss of Purkinje cells.	Variable: May increase both Aβ42 and Aβ40 or just Aβ42, altering the ratio.	Coding	Point, Missense	0	Snider et al., 2005
										Exon 6	TCT to TTT
chr14:73186880	T>C	S170P	-	all negative	AD : Pathogenic, Parkinsonism : Pathogenic	Alzheimer's Disease		In AD case, typical AD tau pathology was reported. In parkinsonism case, MRI revealed hypointensity in the putamen, globus pallidus, and substantia nigra, as well as frontotemporal cortical atrophy. SPECT showed severe nigrostriatal dopaminergic deficit bilaterally, and 18F-FDG PET hypometabolism in striatal and posterior cingulate.	Predicted damaging by Poly-Phen-2 and Mutation Taster	Coding	Point, Missense	0	Irwin et al., 2013;
										Exon 6	TCT to CCT		Carecchio et al., 2017
chr14:73186884	T>C	L171P	-	all negative	AD : Pathogenic	Alzheimer's Disease				Coding	Point, Missense	0	Ramirez-Dueñas et al., 1998
										Exon 6	CTA to CCA
chr14:73186891	G>T	L173F (G>T)	-	all negative	AD : Pathogenic	Alzheimer's Disease		Unknown.	Unknown.	Coding	Point, Missense	0	Jin et al., 2012
										Exon 6	TTG to TTT
chr14:73186891	G>C	L173F (G>C)	-	all negative	AD : Pathogenic	Alzheimer's Disease		Unknown; MRI from two affected mutation carriers showed atrophy of the medial temporal lobe. SPECT showed hypoperfusion of the posterior cingulate gyri and other cortical areas.	N2a cells transfected with mutant PSEN1 secreted significantly more Aβ42 than cells expressing wild-type PSEN1. The Aβ42:Aβ40 ratio was also increased.	Coding	Point, Missense	0	Kasuga et al., 2009
										Exon 6	TTG to TTC
chr14:73186890	T>G	L173W	-	all negative	AD : Pathogenic	Alzheimer's Disease		Unknown.	Unknown.	Coding	Point, Missense	0	Campion et al., 1999
										Exon 6	TTG to TGG
chr14:73186892-73186894	△CTG	L174del	-	all negative	AD : Pathogenic	Alzheimer's Disease		Unknown, proband MRI revealed slight temporal lobe atrophy.	Increased Aβ40, and decreased Aβ42 and Aβ42/Aβ40 in proband's CSF	Coding	Deletion	0	Tiedt et al., 2013
										Exon 6	CTG to ---
chr14:73186892	C>A	L174M	-	all negative	AD : Pathogenic, CAA : Pathogenic	Alzheimer's Disease		Neuropathology consistent with AD and CAA in one case.	Decreased Aβ40 and increased Aβ42/Aβ40 ratio in in vitro experiments. Conservative mutation in third transmembrane domain.	Coding	Point, Missense	0	Bertoli Avella et al., 2002;
										Exon 6	CTG to ATG		Tedde et al., 2003
chr14:73186893	T>G	L174R	-	all negative	AD : Pathogenic	Alzheimer's Disease				Coding	Point, Missense	0	Klünemann et al., 2004
										Exon 6	CTG to CGG
chr14:73186901	T>C	F177L	-	all negative	AD : Pathogenic	Alzheimer's Disease				Coding	Point, Missense	0	Rogaeva et al., 2001
										Exon 6	TTT to CTT
chr14:73186902	T>C	F177S	-	all negative	AD : Pathogenic	Alzheimer's Disease				Coding	Point, Missense	0	Rogaeva et al., 2001
										Exon 6	TTT to TCT
chr14:73186904	T>C	S178P	-	all negative	AD : Pathogenic	Alzheimer's Disease				Coding	Point, Missense	0	Rogaeva et al., 2001
										Exon 6	TCA to CCA
chr14:73192647	A>C	E184D	-	all negative	AD : Pathogenic	Alzheimer's Disease				Coding	Point, Missense	0	Yasuda et al., 1997
										Exon 7	GAA to GAC
chr14:73192646	A>G	E184G	-	all negative	AD : Pathogenic	Alzheimer's Disease		Unknown.	Unknown.	Coding	Point, Missense	0	Wallon et al., 2012
										Exon 7	GAA to GGA
chr14:73192699	A>T	I202F	-	all negative	AD : Pathogenic	Alzheimer's Disease		Unknown.	Unknown.	Coding	Point, Missense	0	Church et al., 2011
										Exon 7	ATC to TTC
chr14:73192712	G>C	G206A	-	all negative	AD : Pathogenic	Alzheimer's Disease		Typical AD neuropathology, including extensive plaques and tangles (Braak stage VI). Cortical atrophy revealed by MRI and temporo-parietal hypometabolism revealed by FDG-PET.	In cells, increased Aβ42; unchanged Aβ40. In assays with isolated proteins, decreased Aβ42 and Aβ40; increased Aβ42/Aβ40 ratio.	Coding	Point, Missense	0	Rogaeva et al., 2001;
										Exon 7	GGT to GCT		Athan et al., 2001
chr14:73192712	G>A	G206D	-	all negative	AD : Pathogenic	Alzheimer's Disease		Neuropathology consistent with AD.	Unknown.	Coding	Point, Missense	0	Raux et al., 2005
										Exon 7	GGT to GAT
chr14:73192711	G>A	G206S	-	all negative	AD : Pathogenic	Alzheimer's Disease		Unknown; bilateral frontotemporal and parietal hypometabolism by PET; diffuse brain atrophy with enlarged ventricles by CT.	Unknown.	Coding	Point, Missense	0	Rogaeva et al., 2001;
										Exon 7	GGT to AGT		Raux et al., 2005
chr14:73192712	G>T	G206V	-	all negative	AD : Pathogenic	Alzheimer's Disease		Unknown; an early MRI of the proband showed mild atrophy of the brain with normal temporal lobes.	Unknown.	Coding	Point, Missense	0	Goldman et al., 2002
										Exon 7	GGT to GTT
chr14:73192721	G>C	G209A	-	all negative	AD : Pathogenic	Alzheimer's Disease		Unknown; MRI showed global cortical atrophy and FDG-PET revealed widespread bilateral hypometabolism.	Unknown; predicted likely damaging in silico.	Coding	Point, Missense	0	An et al., 2016
										Exon 7	GGA to GCA
chr14:73192721	G>A	G209E	-	all negative	AD : Pathogenic	Alzheimer's Disease		Unknown.	Unknown.	Coding	Point, Missense	0	Rogaeva et al., 2001
										Exon 7	GGA to GAA
chr14:73192720	G>A	G209R	-	all negative	AD : Pathogenic	Alzheimer's Disease		Unknown; imaging showed mild brain atrophy in the temporal lobes at early stages and diffuse brain atrophy predominantly in the frontotemporal lobes at advanced stages. Hypoperfusion in the frontotemporal areas at early stages extending to the parieto-occipital areas at advanced stages.	Unknown.	Coding	Point, Missense	0	Sugiyama et al., 1999
										Exon 7	GGA to AGA
chr14:73192721	G>T	G209V	-	all negative	AD : Pathogenic	Alzheimer's Disease		Neuropathology consistent with AD, includin cortical atrophy, extensive amyloid plaques and neurofibrillary tangles, and amyloid angiopathy.	Unknown.	Coding	Point, Missense	0	Poorkaj et al., 1998
										Exon 7	GGA to GTA
chr14:73192730	C>A	S212Y	-	all negative	AD : Pathogenic	Alzheimer's Disease		Neuropathology consistent with AD, including neurofibrillary tangles (Braak stage VI) and frequent neuritic plaques. Severe amyloid angiopathy was noted in the cerebellum and occipital cortex, and α-synuclein pathology was detected in the amygdala.	When expressed in HEK293 cells expressing APP with the Swedish mutation, the mutant PSEN1 increased Aβ40, Aβ42, and the Aβ42/Aβ40 ratio compared with cells expressing wild-type PSEN1.	Coding	Point, Missense	0	Ringman et al., 2011
										Exon 7	TCC to TAC
chr14:73192732	A>T	I213F	-	all negative	AD : Pathogenic	Alzheimer's Disease				Coding	Point, Missense	0	Zekanowski et al., 2003
										Exon 7	ATT to TTT
chr14:73192732	A>C	I213L	-	all negative	AD : Pathogenic	Alzheimer's Disease		Unknown	Increased Aβ40 and Aβ42 production, and an increase in the Aβ42:Aβ40 ratio as assessed in vitro.	Coding	Point, Missense	0	Rogaeva et al., 2001
										Exon 7	ATT to CTT
chr14:73192733	T>C	I213T	-	all negative	AD : Pathogenic	Alzheimer's Disease		Unknown.	Unknown.	Coding	Point, Missense	0	Kamino et al., 1996
										Exon 7	ATT to ACT
chr14:73192735	C>G	H214D	-	all negative	AD : Pathogenic	Alzheimer's Disease		Unknown	Decreased production of both Aβ40 and Aβ42 in vitro; increased Aβ42/Aβ40 ratio.	Coding	Point, Missense	0	Clarimón et al., 2008;
										Exon 7	CAC to GAC		Guerreiro et al., 2010
chr14:73192735	C>A	H214N	-	all negative	AD : Pathogenic	Alzheimer's Disease		Unknown; CT scan showed diffuse cerebral atrophy more pronounced in medial temporal lobes.	Unknown; predicted probably damaging in silico.	Coding	Point, Missense	0	Piccoli et al., 2016
										Exon 7	CAC to AAC
chr14:73192735	C>T	H214Y	-	all negative	AD : Pathogenic	Alzheimer's Disease		Unknown; imaging showed global cortical atrophy with marked frontotemporal atrophy and white-matter lesions.	Unknown; predicted possibly damaging in silico.	Coding	Point, Missense	0	Raux et al., 2005
										Exon 7	CAC to TAC
chr14:73192745	G>A	G217D	-	all negative	AD : Pathogenic	Alzheimer's Disease, Parkinsonism		Cotton wool plaques.		Coding	Point, Missense	0	Miravalle et al., 2002;
										Exon 7	GGT to GAT		Takao et al., 2002
chr14:73192744	G>C	G217R	-	all negative	AD : Pathogenic	Alzheimer's Disease		Cotton wool plaques.		Coding	Point, Missense	0	Norton et al., 2009
										Exon 7	GGT to CGT
chr14:73192750	C>T	L219F	-	all negative	AD : Pathogenic	Alzheimer's Disease				Coding	Point, Missense	0	Terreni et al., 2016
										Exon 7	CTT to TTT
chr14:73192751	T>C	L219P	-	all negative	AD : Pathogenic	Alzheimer's Disease				Coding	Point, Missense	0	Smith et al., 1999
										Exon 7	CTT to CCT
chr14:73192754	G>C	R220P	-	all negative	AD : Pathogenic	Alzheimer's Disease		Unknown; MRI showed diffuse cortico-subcortical cerebral atrophy with multiple foci in the deep white matter.	Unknown; predicted probably damaging in silico.	Coding	Point, Missense	0	Piccoli et al., 2016
										Exon 7	CGA to CCA
chr14:73192761	G>C	Q222H	-	all negative	AD : Pathogenic	Alzheimer's Disease				Coding	Point, Missense	0	Miklossy et al., 2003
										Exon 7	CAG to CAC
chr14:73192760	A>C	Q222P	-	all negative	AD : Pathogenic	Alzheimer's Disease		Unknown	Unknown	Coding	Point, Missense	0	Ryan et al., 2016
										Exon 7	CAG to CCG
chr14:73192760	A>G	Q222R	-	all negative	AD : Pathogenic	Alzheimer's Disease				Coding	Point, Missense	0	Rogaeva et al., 2001
										Exon 7	CAG to CGG
chr14:73192763	A>G	Q223R	-	all negative	AD : Pathogenic	Alzheimer's Disease, Spastic Paraparesis				Coding	Point, Missense	0	Uttner et al., 2010
										Exon 7	CAG to CGG
chr14:73192771	C>T	L226F	-	all negative	AD : Pathogenic	Alzheimer's Disease, Frontotemporal Dementia		Neuropathology consistent with AD.	Increased Aβ42/Aβ40 ratio; increased Aβ42; increased Aβ40.	Coding	Point, Missense	0	Zekanowski et al., 2006
										Exon 7	CTC to TTC
chr14:73192772	T>G	L226R	-	all negative	AD : Pathogenic	Alzheimer's Disease		Neuropathology consistent with AD in one individual, including numerous neuritic plaques and neurofibrillary tangles in the hippocampus and neocortex.	Unknown, but consistent with the helical alignment of pathogenic mutations in transmembrane domain 5.	Coding	Point, Missense	0	Coleman et al., 2004
										Exon 7	CTC to CGC
chr14:73192780	A>T	I229F	-	all negative	AD : Pathogenic	Alzheimer's Disease				Coding	Point, Missense	0	Janssen et al., 2003
										Exon 7	ATT to TTT
chr14:73192784	G>T	S230I	-	all negative	AD : Pathogenic	Alzheimer's Disease		Unknown.	Unknown.	Coding	Point, Missense	0	Wallon et al., 2012
										Exon 7	AGT to ATT
chr14:73192784	G>A	S230N	-	all negative	AD : Pathogenic	Alzheimer's Disease		Unknown, but MRI showed diffuse atrophy, which was most severe in lateral temporal lobes and insulae.	Unknown, but predicted to be “not tolerated” by SIFT and “Probably Damaging” by PolyPhen-2.	Coding	Point, Missense	0	Ringman et al., 2017
										Exon 7	AGT to AAT
chr14:73192785	T>G	S230R	-	all negative	AD : Pathogenic	Alzheimer's Disease		SPECT imaging showed bilateral parietal hypoperfusion, more marked on the left side. Postmortem evaluation revealed neuropathology consistent with AD, including advanced plaque and tangle pathology (CERAD C, Braak VI).	Unknown; predicted possibly damaging in silico.	Coding	Point, Missense	0	Sassi et al., 2014
										Exon 7	AGT to AGG
chr14:73192786	G>C	A231P	-	all negative	AD : Pathogenic	Alzheimer's Disease		Unknown.	Unknown; predicted damaging in silico.	Coding	Point, Missense	0	Nicolas et al., 2015
										Exon 7	GCC to CCC
chr14:73192786	G>A	A231T	-	all negative	AD : Pathogenic	Alzheimer's Disease		Unknown	Decreased Aβ40 and Aβ42 production and decreased Aβ42/Aβ40 ratio in vitro.	Coding	Point, Missense	0	Campion et al., 1995
										Exon 7	GCC to ACC
chr14:73192787	C>T	A231V	-	all negative	AD : Pathogenic	Alzheimer's Disease		Unknown	Unknown, may have a relatively mild effect because substitution is semi-conserved.	Coding	Point, Missense	0	Cruts et al., 1998
										Exon 7	GCC to GTC
chr14:73192790	T>C	L232P	-	all negative	AD : Pathogenic	Alzheimer's Disease		Unknown, but MRI revealed diffuse cortical atrophy, especially in the frontal and parietal lobes.	Unknown, but PolyPhen-2 and SIFT predicted that this mutation is likely to be damaging.	Coding	Point, Missense	0	Park et al., 2017
										Exon 7	CTC to CCC
chr14:73192794	G>A	M233I (G>A)	-	all negative	AD : Pathogenic	Alzheimer's Disease		Unknown.	Unknown.	Coding	Point, Missense	0	Wallon et al., 2012
										Exon 7	ATG to ATA
chr14:73192794	G>C	M233I (G>C)	-	all negative	AD : Pathogenic	Alzheimer's Disease		Neuropathology consistent with a diagnosis of AD, including amyloid plaques and tau-positive neurofibrillary tangles. No evidence of astrocytic gliosis, spongiosis, or prion disease.	Unknown.	Coding	Point, Missense	0	Portet et al., 2003
										Exon 7	ATG to ATC
chr14:73192792	A>C	M233L (A>C)	-	all negative	AD : Pathogenic	Alzheimer's Disease		Unknown; imaging showed global cerebral atrophy.	Unknown.	Coding	Point, Missense	0	Aldudo et al., 1999
										Exon 7	ATG to CTG
chr14:73192793	T>C	M233T	-	all negative	AD : Pathogenic	Alzheimer's Disease		Neuropathology consistent with AD in at least one case.	Increased Aβ42, Aβ48, and Aβ39; Decreased Aβ40, Aβ43, and Aβ46.	Coding	Point, Missense	1	Kwok et al., 1997
										Exon 7	ATG to ACG
chr14:73192792	A>G	M233V	-	all negative	AD : Pathogenic	Alzheimer's Disease		Abundant neurofibrillary tangles and amyloid plaques throughout the neocortex; Occasional plaques in the spinal cord; Lewy bodies were observed in the substantia nigra and cortex; Moderate to severe amyloid angiopathy in leptomeningeal, cerebral, and cerebellar vessels.	Increased Aβ42/Aβ40 ratio; increased Aβ42; decreased Aβ40.	Coding	Point, Missense	0	Houlden et al., 2001
										Exon 7	ATG to GTG
chr14:73192799	T>C	L235P	-	all negative	AD : Pathogenic	Alzheimer's Disease, Myoclonus		Neuropathology consistent with AD, including a high density of senile plaques and neurofibrillary tangles in the cerebral cortex and hippocampus. Tangles in the basal nucleus of Meynert, septal and raphe nuclei, and the locus coeruleus.	Unknown; expresison in transgenic mice was associated with increased production of Aβ, increased tau hyperphosphorylation, and loss of synaptic protein.	Coding	Point, Missense	1	Campion et al., 1996
										Exon 7	CTG to CCG
chr14:73192799	T>G	L235R	-	all negative	AD : Pathogenic	Alzheimer's Disease		Unknown; MRI showed bilateral atrophy, especially in the temporal and parietal lobes.	Unknown; predicted possibly damaging in silico.	Coding	Point, Missense	0	Antonell et al., 2011
										Exon 7	CTG to CGG
chr14:73192798	C>G	L235V	-	all negative	AD : Pathogenic	Alzheimer's Disease		Neuropathology consistent with AD in at least one case.	Elevated monoamine-oxidase-A activity.	Coding	Point, Missense	0	Janssen et al., 2003
										Exon 7	CTG to GTG
chr14:73192804	T>A	F237I	-	all negative	AD : Pathogenic	Alzheimer's Disease, Spastic Paraparesis				Coding	Point, Missense	0	Sodeyama et al., 2001
										Exon 7	TTT to ATT
chr14:73192804	T>C	F237L	-	all negative	AD : Pathogenic	Alzheimer's Disease				Coding	Point, Missense	0	Janssen et al., 2003
										Exon 7	TTT to CTT
chr14:73192809	C>G	I238M	-	all negative	AD : Pathogenic	Alzheimer's Disease		Unknown; MRI showed progressive cerebral atrophy. PET showed hypometabolism in the frontal and temporal lobes.	When expressed in HEK293 cells expressing APP with the Swedish mutation, the mutant PSEN1 increased Aβ40, Aβ42, and the Aβ42/Aβ40 ratio compared with cells expressing wild-type PSEN1.	Coding	Point, Missense	0	Ting et al., 2014
										Exon 7	ATC to ATG
chr14:73192812	G>C	K239N	-	all negative	AD : Pathogenic	Alzheimer's Disease				Coding	Point, Missense	0	Lladó et al., 2010
										Exon 7	AAG to AAC
chr14:73192828	A>C	T245P	-	all negative	AD : Pathogenic	Alzheimer's Disease		Unknown, but MRI showed diffuse brain atrophy in one patient, and no abnormalities in 2 others.	Undetectable production of Aβ42 and Aβ40 in in vitro assay using isolated proteins.	Coding	Point, Missense	0	Edwards-Lee et al., 2006
										Exon 7	ACT to CCT
chr14:73192832	C>A	A246E	-	all negative	AD : Pathogenic	Alzheimer's Disease		Generalized atrophy, most prominently in the frontal lobes and hippocampus. Neuronal loss, gliosis, neurofibrillary tangles, and plaques.	Increased Aβ42 secretion, Aβ42/Aβ40 ratio, Aβ42/Aβ total ratio. Decreased production of Aβ40 and Aβ42 in vitro. Impaired neuronal differentiation, neural precursor proliferation, viability, autophagy, mitophagy, lysosomal function, ER calcium flux.	Coding	Point, Missense	4	Sherrington et al., 1995
										Exon 7	GCG to GAG
chr14:73192831	G>C	A246P	-	all negative	AD : Pathogenic	Alzheimer's Disease		Neuropathology consistent with AD (Braak and Braak stage VI, CERAD C) as well as cerebral amyloid angiopathy. Some α-synuclein inclusions were observed in the entorhinal cortex.	Unknown; predicted probably damaging in silico.	Coding	Point, Missense	0	Roeber et al., 2015
										Exon 7	GCG to CCG
chr14:73192838	T>C	L248P	-	all negative	AD : Pathogenic	Alzheimer's Disease		Unknown.	Unknown; predicted damaging in silico.	Coding	Point, Missense	0	Jiao et al., 2014
										Exon 7	CTC to CCC
chr14:73192838	T>G	L248R	-	all negative	AD : Pathogenic	Alzheimer's Disease		Unknown; in one case, neuroimaging showed prominent atrophy in the lateral fissure, and less prominent in parietofrontal regions	Increased Aβ42/Aβ40 ratio, severely decreased production of Aβ40 and Aβ42 in vitro.	Coding	Point, Missense	0	Clarimón et al., 2008;
										Exon 7	CTC to CGC		Guerreiro et al., 2010
chr14:73192845	G>T	L250F	-	all negative	AD : Pathogenic	Alzheimer's Disease		Unknown, but CT scans showed frontal, parietal, and temporal atrophy	Unknown	Coding	Point, Missense	0	Butler et al., 2010
										Exon 7	TTG to TTT
chr14:73192844	T>C	L250S	-	all negative	AD : Pathogenic	Alzheimer's Disease		Neuropathology consistent with AD in two cases.	In vitro, decreases Aβ40 and Aβ42 production; increases Aβ42/Aβ40 ratio.	Coding	Point, Missense	0	Hutton et al., 1996;
										Exon 7	TTG to TCG		Harvey et al., 1998
chr14:73192843	T>G	L250V	-	all negative	AD : Pathogenic, Myoclonus : Pathogenic	Alzheimer's Disease, Myoclonus		Unknown, but MRI sohwed diffuse cerebral atrophy and SPECT showed severe cortical hypoperfusion	Unknown	Coding	Point, Missense	0	Furuya et al., 2003
										Exon 7	TTG to GTG
chr14:73192862	A>C	Y256S	-	all negative	AD : Pathogenic	Alzheimer's Disease				Coding	Point, Missense	0	Miklossy et al., 2003
										Exon 7	TAT to TCT
chr14:73198040	C>T	A260V	-	all negative	AD : Pathogenic	Alzheimer's Disease				Coding	Point, Missense	0	Rogaev et al., 1995;
										Exon 8	GCT to GTT		Ikeda et al., 1996
chr14:73198042	G>T	V261F	-	all negative	AD : Pathogenic	Alzheimer's Disease, Spastic Paraparesis		Cotton wool plaques.		Coding	Point, Missense	0	Rogaeva et al., 2001;
										Exon 8	GTT to TTT		Farlow et al., 2000;
													Farlow et al., 2001
chr14:73198042	G>C	V261L	-	all negative	AD : Pathogenic	Alzheimer's Disease, Spastic Paraparesis				Coding	Point, Missense	0	Jiménez Caballero et al., 2008
										Exon 8	GTT to CTT
chr14:73198047	G>C	L262F	-	all negative	AD : Pathogenic	Alzheimer's Disease		A brain biopsy from one case "confirmed the diagnosis of AD".	Increased Aβ42/Aβ40 ratio in vitro, exhibiting a moderate increase in Aβ42 production, and a decrease in Aβ40 production.	Coding	Point, Missense	0	Forsell et al., 1997
										Exon 8	TTG to TTC
chr14:73198045	T>G	L262V	-	all negative	AD : Pathogenic	Alzheimer's Disease, Frontotemporal Dementia		Unknown.	Unknown; predicted probably damaging in silico.	Coding	Point, Missense	0	Wallon et al., 2012;
										Exon 8	TTG to GTG		Lohmann et al., 2012
chr14:73198049	G>T	C263F	-	all negative	AD : Pathogenic	Alzheimer's Disease				Coding	Point, Missense	0	Janssen et al., 2003
										Exon 8	TGT to TTT
chr14:73198048	T>C	C263R	-	all negative	AD : Pathogenic	Alzheimer's Disease				Coding	Point, Missense	0	Wasco et al., 1995
										Exon 8	TGT to CGT
chr14:73198052	C>T	P264L	-	all negative	AD : Pathogenic	Alzheimer's Disease, Atypical Dementia, Progressive Nonfluent Aphasia, Spastic Paraparesis		Variable: Neuropathology frequently consistent with a diagnosis of AD, but also significant white-matter abnormalities and severe cerebral amyloid angiopathy with numerous small cortical infarcts. Abundant cotton-wool plaques composed of Aβ42 have also been reported.	Moderately increased in Aβ42/Aβ40 ratio; increased Aβ42; Deposition of presenilin-1 protein in the endoplasmic reticulum, leading to reduced γ-secretase activity.	Coding	Point, Missense	1	Campion et al., 1995;
										Exon 8	CCG to CTG		Wasco et al., 1995
chr14:73198057	G>A	G266S	-	all negative	AD : Pathogenic, CAA : Pathogenic	Alzheimer's Disease, Cerebral Amyloid Angiopathy, Spastic Paraparesis				Coding	Point, Missense	0	Matsubara-Tsutsui et al., 2002;
										Exon 8	GGT to AGT		Akatsu et al., 2008
chr14:73198060	C>G	P267A	-	all negative	AD : Pathogenic	Alzheimer's Disease		Frequent neuritic plaques, including in the neocortex (Braak stage VI); Severe cerebral amyloid angiopathy.	Unknown; predicted probably damaging in silico.	Coding	Point, Missense	0	Ringman et al., 2016
										Exon 8	CCA to GCA
chr14:73198061	C>T	P267L	-	all negative	AD : Pathogenic	Alzheimer's Disease		Unknown.	Unknown.	Coding	Point, Missense	0	Kowalska et al., 2003
										Exon 8	CCA to CTA
chr14:73198060	C>T	P267S	-	all negative	AD : Pathogenic	Alzheimer's Disease		Neuropathology consistent with Alzheimer's disease.	Reduced γ-secretase activity; Increased cell cycle arrest.	Coding	Point, Missense	0	, 1995;
										Exon 8	CCA to TCA		Hutton et al., 1996
chr14:73198066	C>G	R269G	-	all negative	AD : Pathogenic	Alzheimer's Disease, Myoclonus				Coding	Point, Missense	0	Perez-Tur et al., 1996
										Exon 8	CGT to GGT
chr14:73198067	G>A	R269H	-	all negative	AD : Pathogenic	Alzheimer's Disease, Myoclonus		Neuropathology consistent with Alzheimer's disease; a high burden of Aβ and neurofibrillary tangles in cortical areas.	Unknown.	Coding	Point, Missense	0	Gómez-Isla et al., 1997
										Exon 8	CGT to CAT
chr14:73198072	C>G	L271V	-	all negative	AD : Pathogenic	Alzheimer's Disease		Considerable atrophy of the temporal and posterior white matter with enlargement of the lateral ventricles. Variant plaques: large, non-cored, reminiscent of cotton-wool plaques. Depigmented locus coeruleus.	Affects splicing of exon 8 such that more transcripts are produced which lack exon 8. Causes amino acid replacement (D257A) at the splice junction of exons 7 and 9.	Coding	Point, Missense	0	Kwok et al., 2003
										Exon 8	CTG to GTG
chr14:73198076	T>C	V272A	-	all negative	AD : Pathogenic	Alzheimer's Disease, Parkinsonism, Subcortical Dementia				Coding	Point, Missense	0	Jimenez-Escrig et al., 2004
										Exon 8	GTT to GCT
chr14:73198079	A>C	E273A	-	all negative	AD : Pathogenic	Alzheimer's Disease				Coding	Point, Missense	0	Kamimura et al., 1998
										Exon 8	GAA to GCA
chr14:73198079	A>G	E273G	-	all negative	AD : Pathogenic	Alzheimer's Disease		Unknown.	Unknown.	Coding	Point, Missense	0	Wallon et al., 2012
										Exon 8	GAA to GGA
chr14:73198082	C>G	T274R	-	all negative	AD : Pathogenic	Alzheimer's Disease				Coding	Point, Missense	0	Rogaeva et al., 2001
										Exon 8	ACA to AGA
chr14:73198085	C>T	A275V	-	all negative	AD : Pathogenic	Alzheimer's Disease		Neuropathology consistent with AD.	Unknown.	Coding	Point, Missense	0	Luedecke et al., 2014
										Exon 8	GCT to GTT
chr14:73198094	G>T	R278I	-	all negative	AD : Pathogenic, Progressive Nonfluent Aphasia : Pathogenic	Alzheimer's Disease, Progressive Nonfluent Aphasia		Unknown; MRI showed multiple white-matter foci; Atrophy minimal or absent.	Selective increase in secreted Aβ43; Impaired endoproteolysis of presenilin-1. Increased Aβ42/Aβ40 ratio. Also, impaired processing of the ApoER2 LDL receptor.	Coding	Point, Missense	1	Godbolt et al., 2004
										Exon 8	AGA to ATA
chr14:73198094	G>A	R278K	-	all negative	AD : Pathogenic, SP : Pathogenic	Alzheimer's Disease, Spastic Paraparesis		Unknown; MRI and CT scans reported as normal in one individual	Increased Aβ42 production in patient fibroblasts; but reduced Aβ42 and Aβ40 production in assay with purified proteins. In both cases, increased Aβ42/Aβ40.	Coding	Point, Missense	0	Assini et al., 2003
										Exon 8	AGA to AAA
chr14:73198095	A>C	R278S	-	all negative	AD : Pathogenic	Alzheimer's Disease, Spastic Paraparesis				Coding	Point, Missense	0	Raman et al., 2007
										Exon 8	AGA to AGC
chr14:73198094	G>C	R278T	-	all negative	AD : Pathogenic	Alzheimer's Disease, Spastic Paraparesis				Coding	Point, Missense	0	Kwok et al., 1997
										Exon 8	AGA to ACA
chr14:73198100	A>C	E280A	-	all negative	AD : Pathogenic	Alzheimer's Disease		Neuropathology consistent with AD, including severe brain atrophy, Aβ pathology, and hyperphosphorylated tau tangles. Aβ42 may be particularly abundant in the cerebral cortex, hippocampus, cerebellum, midbrain, and basal ganglia. Frequent CAA and cerebellar damage including ubiquitin–positive plaques, reactive astrocytes, and dystrophic neurites.	Increased Aβ42/Aβ40 ratio; increased Aβ42 in cells; isolated proteins produce less Aβb40 and Aβb42. Reduced proteolytic processing of the Nav sodium channel in cells.	Coding	Point, Missense	0	, 1995;
		(Paisa)								Exon 8	GAA to GCA		Lopera et al., 1997;
													Lemere et al., 1996
chr14:73198100	A>G	E280G	-	all negative	AD : Pathogenic	Alzheimer's Disease, Spastic Paraparesis		Frequent cotton-wool plaques and vascular amyloid deposits; Some cases with white-matter abnormalities and degeneration of the corticospinal tract.	Increased Aβ42/Aβ40 ratio; increased Aβ42.	Coding	Point, Missense	0	, 1995;
										Exon 8	GAA to GGA		O'Riordan et al., 2002
chr14:73198099	G>A	E280K	-	all negative	AD : Pathogenic	Alzheimer's Disease		Unknown; MRI showed generalized brain atrophy, including atrophy of the hippocampus.	Unknown; predicted probably damaging in silico.	Coding	Point, Missense	0	Ch'ng et al., 2015
										Exon 8	GAA to AAA
chr14:73198105	C>T	L282F	-	all negative	AD : Pathogenic	Alzheimer's Disease		Unknown; MRI showed mild medial temporal atrophy. FDG-PET showed glucose hypometabolism in the bilateral parietal cortices and posterior cingulate gyri.	Unknown.	Coding	Point, Missense	0	Hamaguchi et al., 2009
										Exon 8	CTT to TTT
chr14:73198106	T>G	L282R	-	all negative	AD : Pathogenic	Alzheimer's Disease		Neuropathology consistent with Alzheimer's disease.	Unknown.	Coding	Point, Missense	0	Aldudo et al., 1998
										Exon 8	CTT to CGT
chr14:73198105	C>G	L282V	-	all negative	AD : Pathogenic	Alzheimer's Disease, Cerebral Amyloid Angiopathy		Extensive neurofibrillary tangles and amyloid deposits including both dense-cored plaques and diffuse plaques. Severe cerebral amyloid angiopathy (CAA) in the neocortex, hippocampus, and cerebellum. CAA deposits associated with dystrophic neurites and inflammatory gliosis. Severe white-matter loss. Cerebellar amyloid pathology associated with severe CAA and loss of Purkinje cells.	A twofold increase in the Aβ42/Aβ40 ratio compared with cells expressing wild-type PSEN1.	Coding	Point, Missense	0	Dermaut et al., 2001
										Exon 8	CTT to GTT
chr14:73198110	T>G	F283L	-	all negative	AD : Pathogenic, CBS : Pathogenic	Corticobasal Syndrome		Neuropathology consistent with AD; absence of CBD pathology (2 cases in 1 family). MRI showed severe parietal, perirolandic, and temporal atrophy with relative sparing of frontal and ipsilateral hippocampal regions.	Unknown, but predicted to have a damaging effect according to SIFT, Polyphen, and Mutation Taster.	Coding	Point, Missense	0	Ryan et al., 2016;
										Exon 8	TTT to TTG		Lam et al., 2016
chr14:73198112	C>T	P284L	-	all negative	AD : Pathogenic	Alzheimer's Disease, Spastic Paraparesis		Prominent cotton-wool plaques in the cerebral cortex, basal ganglia, brainstem, and spinal cord. Some dense core plaques, primarily in the hippocampus and cerebral cortex. Vacuolar changes. Amyloid angiopathy. Neurofibrillary tangles. Mild neuritic changes and gliosis.	Unknown.	Coding	Point, Missense	0	Tabira et al., 2002
										Exon 8	CCA to CTA
chr14:73198111	C>T	P284S	-	all negative	AD : Pathogenic	Alzheimer's Disease, Spastic Paraparesis				Coding	Point, Missense	0	Marrosu et al., 2006
										Exon 8	CCA to TCA
chr14:73198115	C>T	A285V	-	all negative	AD : Pathogenic	Alzheimer's Disease				Coding	Point, Missense	0	Rogaev et al., 1995;
										Exon 8	GCT to GTT		Ikeda et al., 1996
chr14:73198118	T>C	L286P	-	all negative	AD : Pathogenic, CAA : Pathogenic	Alzheimer's Disease, Cerebral Amyloid Angiopathy				Coding	Point, Missense	0	Sánchez-Valle et al., 2007
										Exon 8	CTC to CCC
chr14:73198117	C>G	L286V	-	all negative	AD : Pathogenic	Alzheimer's Disease		Neuropathology consistent with AD.	Increased Aβ42/Aβ total ratio in cells. In vitro, decreased Aβ40 and Aβ42 production. Disrupts intracellular calcium dynamics.	Coding	Point, Missense	10	Sherrington et al., 1995
										Exon 8	CTC to GTC
chr14:73206388	A>C	T291P	-	all negative	AD : Pathogenic	Alzheimer's Disease, Spastic Paraparesis		Unknown; MRI showed marked diffuse atrophy and a signal in the right temporal lobe, compatible with previous bleeding.	Point mutation in exon 8 that affects exon 9 splicing, leading to a minor transcript in which exon 9 is excluded. In vitro, this mutation increases both Aβ40 and Aβ42, with a greater effect on Aβ42 and an overall increase in the Aβ42/Aβ40 ratio.	Coding	Point, Missense	0	Dumanchin et al., 2006
										Exon 8	ACA to CCA
chr14:73206449	A>G	K311R	-	all negative	AD : Pathogenic	Alzheimer's Disease		Unknown	Increased Aβ42 and reduced Aβ40 levels in conditioned media of cultured cells, resulting in increased Aβ42:Aβ40. Also increased phosphorylated tau levels in cell lysates.	Coding	Point, Missense	0	Dong et al., 2017
	rs115865530									Exon 9	AAA to AGA
chr14:73206470	A>G	E318G	AD_1447 (47.9%)	AD_1447 (0/1)	AD : Risk Modifier	None		Unknown.	Mixed results. Some carriers have increased CSF tau and phospho-tau; increased plasma Aβ40. In vitro, reduced production of Aβ40 and Aβ42, but increased secretion of both peptides in cells.	Coding	Point, Missense	0	Sandbrink et al., 1996;
	rs17125721									Exon 9	GAA to GGA		Cruts et al., 1998;
													Aldudo et al., 1998
chr14:73211886	G>A	R358Q	-	all negative	AD : Pathogenic	Alzheimer's Disease				Coding	Point, Missense	0	Rogaeva et al., 2001
										Exon 10	CGA to CAA
chr14:73211906	T>G	S365A	-	all negative	AD : Pathogenic	Alzheimer's Disease		Unknown	In vitro production of Aβ38, Aβ40, Aβ42, and Aβ43 similar to wildtype. However, the phosphorylation status of this site appears to modulate a PSEN1 calcium-triggered conformational change linked to increased Aβ42/Aβ40.	Coding	Point, Missense	0	Clarimón et al., 2008;
										Exon10	TCC to GCC		Guerreiro et al., 2010
chr14:73217126	G>T	R377M	-	all negative	AD : Pathogenic	Alzheimer's Disease				Coding	Point, Missense	0	Janssen et al., 2003
										Exon 11	AGG to ATG
chr14:73211942	A>T	R377W	-	all negative	AD : Pathogenic	Alzheimer's Disease		Unknown; imaging showed frontotemporal atrophy and hypometabolism.	Unknown; predicted damaging in silico.	Coding	Point, Missense	0	Wallon et al., 2012;
										Exon 10	AGG to TGG		Borroni et al., 2011
chr14:73217129	G>A	G378E	-	all negative	AD : Pathogenic, CAA : Pathogenic	Alzheimer's Disease, Cerebral Amyloid Angiopathy		Neuropathology consistent with AD. One case also had notable cerebral amyloid angiopathy.	Increased Aβ42/Aβ40 ratio; increased Aβ42.	Coding	Point, Missense	0	Besançon et al., 1998
										Exon 11	GGA to GAA
chr14:73217129	G>T	G378V	-	all negative	AD : Pathogenic	Alzheimer's Disease		Neuropathology consistent with AD.	Unknown.	Coding	Point, Missense	0	Janssen et al., 2003
										Exon 11	GGA to GTA
chr14:73217137	C>T	L381F	-	all negative	AD : Pathogenic	Alzheimer's Disease		Neuropathology consistent with AD, including neuritic amyoid plaques and neurofibrillary tangles. Hirano bodies and granulovacuolar degeneration in the hippocampus.	In silico analysis suggests that the mutation affects the folding free energy and flexibility of the protein.	Coding	Point, Missense	0	Dolzhanskaya et al., 2014
										Exon 11	CTT to TTT
chr14:73217137	C>G	L381V	-	all negative	AD : Pathogenic	Alzheimer's Disease, Spastic Paraparesis		Unknown.	Increased Aβ42/Aβ40 ratio; increased Aβ42; Reduced presenilin-1 N-terminal fragment (NTF), suggesting impaired endoproteolysis of presenilin-1.	Coding	Point, Missense	0	Dintchov Traykov et al., 2009;
										Exon 11	CTT to GTT		Mehrabian et al., 2004
chr14:73217147	G>C	G384A	-	all negative	AD : Pathogenic	Alzheimer's Disease		Neuropathology consistent with AD.	Increased Aβ42/Aβ40 ratio; increased Aβ42; decreased Aβ40.	Coding	Point, Missense	0	Cruts et al., 1995;
										Exon 11	GGA to GCA		Tanahashi et al., 1996
chr14:73217152	T>A	F386I	-	all negative	AD : Pathogenic	Alzheimer's Disease		Unknown; MRI showed atrophy of hippocampus.	Unknown; predicted damaging in silico.	Coding	Point, Missense	0	Shea et al., 2017
										Exon 11	TTC to ATC
chr14:73217153	T>C	F386S	-	all negative	AD : Pathogenic	Alzheimer's Disease				Coding	Point, Missense	0	Raux et al., 2005
										Exon 11	TTC to TCC
chr14:73217160	C>G	F388L	-	all negative	AD : Pathogenic	Alzheimer's Disease		Unknown.	Increased Aβ42 and Aβ42/Aβ40 ratio.	Coding	Point, Missense	0	Zhan et al., 2017
										Exon 11	TTC to TTG
chr14:73217165	G>T	S390I	-	all negative	AD : Pathogenic	Alzheimer's Disease		Unknown	Drastic decrease in production of both Aβ40 and Aβ42 in vitro.	Coding	Point, Missense	0	Campion et al., 1999
										Exon 11	AGT to ATT
chr14:73217165	G>A	S390N	-	all negative	AD : Pathogenic	Alzheimer's Disease		Unknown; MRI showed cerebral amyloid angiopathy.	Unknown.	Coding	Point, Missense	0	Nicolas et al., 2015
										Exon 11	AGT to AAT
chr14:73217167	G>T	V391F	-	all negative	AD : Pathogenic	Alzheimer's Disease				Coding	Point, Missense	0	Raux et al., 2005
										Exon 11	GTT to TTT
chr14:73217168	T>G	V391G	-	all negative	AD : Pathogenic, Parkinsonism :	Alzheimer's Disease		Unknown; in single case MRI showed generalized mild cortical and subcortical atrophy, thinner hippocampus, and enlarged ventricles.	Unknown, probable damaging as predicted by SIFT, Poly-Phen-2, and Mutation Taster. Phenotype complicated by family history of extrapyramidal disease with several associated recessive mutations (PANK2, SYNE1, ZNF592)	Coding	Point, Missense	0	Lou et al., 2017
										Exon 11	GTT to GGT
chr14:73217171	T>C	L392P	-	all negative	AD : Pathogenic	Alzheimer's Disease				Coding	Point, Missense	0	Tedde et al., 2000;
										Exon 11	CTG to CCG		Sorbi et al., 2002
chr14:73217170	C>G	L392V	-	all negative	AD : Pathogenic	Alzheimer's Disease		Neuropathology consistent with AD, including cortical atrophy, amyloid plaques, and neurofibrillary tangles.	Increased Aβ42:Aβ40 ratio; increased Aβ42. The mutant protein also had impaired endoproteolysis and resulted in lower NICD production, suggesting reduced Notch cleavage by γ-secretase.	Coding	Point, Missense	0	Campion et al., 1995;
										Exon 11	CTG to GTG		Campion et al., 1995;
													Rogaev et al., 1995;
													Campion et al., 1999
chr14:73217177	G>T	G394V	-	all negative	AD : Pathogenic	Alzheimer's Disease				Coding	Point, Missense	0	Rogaeva et al., 2001
										Exon 11	GGT to GTT
chr14:73217182	G>A	A396T	-	all negative	AD : Pathogenic	Alzheimer's Disease		Unknown; MRI of the proband showed atrophy of the frontal lobes.	Unknown; predicted probably damaging in silico.	Coding	Point, Missense	0	Lohmann et al., 2012
										Exon 11	GCC to ACC
chr14:73217210	A>G	N405S	-	all negative	AD : Pathogenic	Alzheimer's Disease				Coding	Point, Missense	0	Yasuda et al., 2000
										Exon 11	AAC to AGC
chr14:73217219	T>C	I408T	-	all negative	AD : Pathogenic	Alzheimer's Disease		Unknown; MRI of the proband showed marked enlargement of the lateral ventricles and hippocampal atrophy typical of AD.	Unknown; predicted damaging in silico.	Coding	Point, Missense	0	Tedde et al., 2016
										Exon 11	ATA to ACA
chr14:73217221	G>A	A409T	-	all negative	AD : Pathogenic	Alzheimer's Disease		Unknown	Decreased Aβ40 and Aβ42 production and decreased Aβ42/Aβ40 ratio in vitro.	Coding	Point, Missense	0	Aldudo et al., 1999
										Exon 11	GCC to ACC
chr14:73217225	G>A	C410Y	-	all negative	AD : Pathogenic	Alzheimer's Disease		Neuropathology consistent with AD.	Increased Aβ42/Aβ total ratio; decreased production of Aβ42, Aβ40, NTF, CTF, AICD. Conflicting data on Aβ43 production. Dominant-negative inhibition of Aβ peptide production by wild-type PSEN1. Partial loss of γ-secretase mediated cleavage of Notch and β-neurexin.	Coding	Point, Missense	0	Sherrington et al., 1995;
										Exon 11	TGT to TAT		Campion et al., 1995
chr14:73217243	T>C	I416T	-	all negative	AD : Pathogenic	Alzheimer's Disease		Unknown, but two cognitively normal mutation carriers had preclinical amyloid plaques and tau accumulation, as assessed by PET, similar to those of individuals at-risk for late-onset AD or individuals carrying other AD-causing PSEN1 mutations.	Unknown, but mutation results in the substitution of a highly conserved, transmembrane, hydrophobic amino acid with a polar amino acid near a splice site. Computational algorithms (SIFT, PolyPhen2 HDIV and HVAR, MutationTaster, FATHMM, MetaSVM, PROVEAN, and REVEL) predict deleteriousness.	Coding	Point, Missense	0	Ramirez Aguilar et al., 2019
										Exon 12	ATT to ACT
chr14:73219134	G>A	G417S	-	all negative	AD : Pathogenic, SP : Pathogenic	Alzheimer's Disease		Cotton wool plaques throughout cortex, abundant Aβ deposits in cerebellum and spinal gray matter (one patient). Also, CAA, extensive neuronal loss, astrocytic and microglial markers, and extensive distribution of neocortical Lewy bodies. TDP-43 inclusions in limbic region and temporal cortex.	Unknown	Coding	Point, Missense	0	Miki et al., 2019
										Exon 12	GGT to AGT
chr14:73219139	G>T	L418F	-	all negative	AD : Pathogenic	Alzheimer's Disease				Coding	Point, Missense	0	Rogaeva et al., 2001
										Exon 11	TTG to TTT
chr14:73219144	T>G	L420R	-	all negative	AD : Pathogenic	Alzheimer's Disease		Extensive amyloid pathology, primarily in the form of cotton-wool plaques, although some rare dense core plaques. Some amyloid angiopathy.	Unknown.	Coding	Point, Missense	0	Shrimpton et al., 2007
										Exon 12	CTT to CGT
chr14:73219155	C>T	L424F	-	all negative	AD : Pathogenic	Alzheimer's Disease				Coding	Point, Missense	0	Mehrabian et al., 2006
										Exon 12	CTC to TTC
chr14:73219156	T>A	L424H	-	all negative	AD : Pathogenic	Alzheimer's Disease, Atypical Dementia		Unknown; generalized cerebral atrophy by MRI; diffuse cerebral hypoperfusion by SPECT.		Coding	Point, Missense	0	Raux et al., 2005;
										Exon 12	CTC to CAC		Zekanowski et al., 2006
chr14:73219156	T>G	L424R	-	all negative	AD : Pathogenic	Alzheimer's Disease		Unknown; MRI showed cortical and subcortical atrophy with a thin corpus callosum.	Unknown.	Coding	Point, Missense	0	Kowalska et al., 1999
										Exon 12	CTC to CGC
chr14:73219155	C>G	L424V	-	all negative	AD : Pathogenic, Atypical Dementia : Pathogenic	Atypical Dementia		Unknown; CT and SPECT imaging showed diffuse cortical and subcortical atrophy and hypoperfusion affecting the frontal, temporal, and parietal lobes.	Unknown.	Coding	Point, Missense	0	Robles et al., 2009
										Exon 12	CTC to GTC
chr14:73219161	G>C	A426P	-	all negative	AD : Pathogenic	Alzheimer's Disease				Coding	Point, Missense	0	Poorkaj et al., 1998
										Exon 12	GCC to CCC
chr14:73219177	C>A	A431E	-	all negative	AD : Pathogenic, SP : Pathogenic	Alzheimer's Disease		Neuropathology consistent with AD. Widespread white-matter abnormalities in 3 patients with spastic paraparesis.	Reduced Aβ37, Aβ38, Aβ39, Aβ40, and Aβ42 levels, as well as Aβ42/Aβ40 ratio, in CSF. Increased Aβ42 in plasma. In vitro, reduced production of Aβ40 and Aβ42. Enhances MAO-A activity in cells.	Coding	Point, Missense	0	Rogaeva et al., 2001;
		(Jalisco)								Exon 12	GCA to GAA		Yescas et al., 2006
chr14:73219177	C>T	A431V	-	all negative	AD : Pathogenic	Alzheimer's Disease				Both	Point, Missense	0	Matsushita et al., 2002
										Exon 12	GCA to GTA
chr14:73219185-73219186	GC>TG	A434C	-	all negative	AD : Pathogenic	Alzheimer's Disease		Numerous diffuse plaques and neuritic plaques with dense amyloid cores throughout the neocortex; Abundant neurofibrillary tangles and Hirano bodies; Moderate cell loss and gliosis in the hippocampus, amygdala, and nucleus basalis.	Unknown.	Coding	Point, Double	0	Devi et al., 2000
										Exon 12	GCT to TGT
chr14:73219185	G>A	A434T	-	all negative	AD : Pathogenic	Alzheimer's Disease		Unknown.	Unknown; predicted damaging in silico.	Coding	Point, Missense	0	Jiao et al., 2014
										Exon 12	GCT to ACT
chr14:73219188	C>T	L435F	-	all negative	AD : Pathogenic	Alzheimer's Disease		Widespread cotton-wool plaques in the neocortex, hippocampus, and deep cerebral nuclei contain substantially more Aβ43 than typical plaques. Abundant neurofibrillary tangles in the entorhinal cortex and hippocampus. Mild cerebral amyloid angiopathy. Neuronal loss, depigmentation, and gliosis in the substantia nigra.	Decreased Aβ42, Aβ40, APP-CTF, Notch-1 ICD. Elevated Aβ43 in cells and human brain tissue, but decreased Aβ43 in knockin mice. Impairs wildtype PSEN1 γ-secretase activity.	Coding	Point, Missense	0	Rogaeva et al., 2001
										Exon 12	CTT to TTT
chr14:73219192	C>A	P436Q	-	all negative	AD : Pathogenic	Alzheimer's Disease, Spastic Paraparesis		Neuropathology consistent with AD in at least one mutation carrier, including frequent Aβ plaques, many of the cotton-wool type, and severe neurofibrillary tangle pathology (Braak and Braak stage VI).	Unknown.	Coding	Point, Missense	0	Taddei et al., 1998
										Exon 12	CCA to CAA
chr14:73219191	C>T	P436S	-	all negative	AD : Pathogenic	Alzheimer's Disease				Coding	Point, Missense	0	Palmer et al., 1999
										Exon 12	CCA to TCA
chr14:73219194	A>G	I437V	-	all negative	AD : Pathogenic	Alzheimer's Disease		Unknown.	Unknown.	Coding	Point, Missense	0	Nicolas et al., 2015
										Exon 12	ATC to GTC
chr14:73219201	T>G	I439S	-	all negative	AD : Pathogenic	Alzheimer's Disease		Unknown, but MRI showed diffuse cortical atrophy in one case.	Unknown, but PolyPhen analysis predicted the mutation is possibly damaging.	Coding	Point, Missense	0	Gómez-Tortosa et al., 2010
										Exon 12	ATC to AGC
chr14:73219202-73219205	CACC > C	T440del	-	all negative	AD : Pathogenic	Alzheimer's Disease, Dementia with Lewy Bodies		Cotton-wool plaques.	Trinucleotide deletion; deletion of 1 amino acid.	Coding	Deletion	0	Ishikawa et al., 2005
	rs63750470									Exon 12	ACC to ---
chr14:73026363-73206381	insI8_18nt	869-22_869-23ins18	-	all negative	AD : Pathogenic	Alzheimer's Disease, Spastic Paraparesis		Cotton-wool plaques in addition to widespread neurofibrillary tangles and neuritic plaques more typical of AD. Marked cerebral amyloid angiopathy.	Insertion of 18 nucleotides (TGGAATTTTGTGCTGTTG) in intron 8, between nucleotide 23 and 22 upstream of exon 9, resulting in exon 9 skipping.	Both	Insertion	0	Dumanchin et al., 2006
		(ΔE9, Δ9, deltaE9)								Intron 8, Exon 9
chr14:73192810-73192815	AAG>ATAAAG	I238_K239insI	-	all negative	AD : Pathogenic	Alzheimer's Disease		Neuropathology consistent with AD (Braak and Braak stage VI, CERAD C). Cortical atrophy, mainly of the frontal lobe; Numerous neurofibrillary tangles and amyloid plaques, as well as ghost tangles, neuropil threads, and neuritic plaques; Cerebral amyloid angiopathy.	Unknown; insertion of the trinucleotide TAA results in the insertion of one amino acid (isoleucine), but does not cause a frameshift. In silico this insertion is predicted to be deleterious.	Coding	Insertion	0	Roeber et al., 2015
	ins238									Exon 7	AAG to ATAAAG
chr14:73204762-73209317	delE9_4.6kb	S290C;T291_S319del	-	all negative	AD : Pathogenic	Alzheimer's Disease, Spastic Paraparesis		Variable across two families: One family had unusual plaques described as “reminiscent of loosely packed cotton-wool balls” which were large (100-150 μM in diameter) and not congophilic, suggesting a lack of amyloid at the core, in addition to more typical AD plaques and tangles. The other family had more typical AD pathology.	This is a 4.6 kb deletion including the entire exon 9 and extending into the flanking intronic sequences. It results in the in-frame skipping of exon 9 and an amino acid substitution at the splice junction of exons 8 and 10 (S290C).	Both	Complex	0	Crook et al., 1998;
		(ΔE9Finn, Δ9Finn, Δ9)								Intron 8, Exon 9			Prihar et al., 1999
chr14:73204386-73210244	delE9_5.9kb	S290C;T291_S319del	-	all negative	AD : Pathogenic	Alzheimer's Disease, Spastic Paraparesis		Variable: lesions observed include cotton-wool plaques, cored plaques, and tangles. Corticospinal tract degeneration, cortical atrophy, and congophilic amyloid angiopathy also variably observed.	This is a 5.9 kb deletion including the entire exon 9 and extending into the flanking intronic sequences. It results in the in-frame skipping of exon 9 and an amino acid substitution at the splice junction of exons 8 and 10 (S290C).	Both	Complex	0	Smith et al., 2001
		(ΔE9, Δ9)								Intron 8, Exon 9
chr14:73206384	delE9AtoG	S290C;T291_S319del A>G	-	all negative	AD : Pathogenic	Alzheimer's Disease		Unknown; MRI showed supratentorial atrophy, particularly of parietal and occipital cortex.	Point mutation in a splice acceptor site in intron 8 resulting in in-frame skipping of exon 9 and an amino acid change at the splice junction of exon 8 and 10 (S290C).	Both	Complex	0	Rovelet-Lecrux et al., 2015
		(ΔE9, Δ9)								Intron 8, Exon 9
chr14:73206385	G>A	S290C;T291_S319del G>A	-	all negative	AD : Pathogenic	Alzheimer's Disease, Spastic Paraparesis		Cotton-wool plaques are common, in addition to classic neuritic, amyloid plaques. Tangles, neuronal loss, atrophy typical of AD.	Point mutation in a splice acceptor site in intron 8 resulting in an in-frame skipping of exon 9 and an amino acid change at the splice junction of exons 8 and 10 (S290C).	Both	Complex	0	Sato et al., 1998
	rs63750219	(ΔE9, Δ9)								Intron 8, Exon 9
chr14:73206385	G>T	S290C;T291_S319del G>T	-	all negative	AD : Pathogenic	Alzheimer's Disease, Spastic Paraparesis		Cotton-wool plaques throughout the neocortex. Less frequent cored plaques. Neurofibrillary tangles, some neuronal loss, gliosis, and cerebral amyloid angiopathy.	Point mutation in a splice acceptor site in intron 8 resulting in in-frame skipping of exon 9 and an amino acid change at the splice junction of exon 8 and 10 (S290C).	Both	Complex	0	Perez-Tur et al., 1995;
	rs63750219	(ΔE9, Δ9)								Intron 8, Exon 9			Hutton et al., 1996

## Sheet: Supplementary Data 11-3_PSEN2
Position (hg38)	Base	Mutation	GATK HaplotypeCaller (VAF)	bamreadcount (genotype)	Pathogenicity	Clinical	Neuropathology	Biological Effect	Genomic Region	Mutation Type	Research	Primary
						Phenotype				Codon Change	Models	Papers
chr1:226883817	C>T	A85V	-	all negative	AD : Pathogenic, DLB : Unclear Pathogenicity	Alzheimer's Disease, Dementia with Lewy Bodies	Amyloid deposition; Neurofibrillary changes; Diffuse Lewy bodies in the neocortex; Bilateral basal ganglia calcifications.	Unknown.	Coding	Point, Missense	0	Piscopo et al., 2008
									Exon 4	GCG to GTG
chr1:226883908	del AG; G>A	K115Efs*	-	all negative	AD : Pathogenic	Alzheimer's Disease	Unknown; FDG-PET showed hypometabolism in the parietal and temporal lobes.	The deletion of two nucleotides from exon 5 leads to a frameshift and ultimately to a premature stop codon in exon 6. This is predicted to result in either a truncated presenilin-2 protein or transcript degradation due to nonsense-mediated decay.	Coding	Deletion	0	Jayadev et al., 2010
									Exon 4	AAG to A--
chr1:226885545	A>C	T122P	-	all negative	AD : Pathogenic	Alzheimer's Disease	Unknown.	Increased Aβ42/Aβ40 ratio; increased Aβ42; No change in proteolytic products PSEN2-CTF and PSEN2-NTF.	Coding	Point, Missense	0	Finckh et al., 2000
									Exon 5	ACG to CCG
chr1:226885557	G>A	E126K	-	all negative	AD : Pathogenic	Alzheimer's Disease	Unknown.	Unknown; predicted probably damaging in silico.	Coding	Point, Missense	0	Müller et al., 2014
									Exon 5	GAG to AAG
chr1:226885603	A>T	N141I	-	all negative	AD : Pathogenic	Alzheimer's Disease	Extensive amyloid plaques; Extensive neurofibrillary tangles (typically a Braak score of V or VI); α-synuclein inclusions, especially in the amygdala; Rare TDP-43 pathology; Hippocampal sclerosis.	Increased Aβ42/Aβ40 ratio; increased Aβ42; No change in proteolytic products PSEN2-CTF and PSEN2-NTF.	Coding	Point, Missense	5	Levy-Lahad et al., 1995;
		(Volga German)							Exon 5	AAC to ATC		Rogaev et al., 1995
chr1:226885602	A>T	N141Y	-	all negative	AD : Pathogenic	Alzheimer's Disease	Proband had autopsy-confirmed AD with severe brain atrophy and numerous plaques and neurofibrillary tangles.	Unknown; predicted damaging in silico.	Coding	Point, Missense	0	Niu et al., 2014
									Exon 5	AAC to TAC
chr1:226885623	G>A	V148I	-	all negative	AD : Pathogenic	Alzheimer's Disease	Unknown.	Unchanged Aβ42/Aβ40 ratio; unchanged Aβ42; No change in proteolytic products PSEN2-CTF and PSEN2-NTF.	Coding	Point, Missense	0	Lao et al., 1998
									Exon 5	GTC to ATC
chr1:226885663	A>G	K161R	-	all negative	AD : Pathogenic	Alzheimer's Disease	Unknown.	Unknown.	Coding	Point, Missense	0	Wallon et al., 2012
									Exon 5	AAG to AGG
chr1:226888116	C>G	S175C	-	all negative	AD : Pathogenic	Alzheimer's Disease	Unknown; MRI showed focal atrophy in the medial temporal lobe; SPECT showed bilateral hypoperfusion in temporoparietal regions.	Unknown.	Coding	Point, Missense	0	Piscopo et al., 2010
									Exon 6	TCT to TGT
chr1:226888897	G>T	G212V	-	all negative	AD : Pathogenic	Alzheimer's Disease	Neuropathology consistent with AD.	Unknown; predicted pathogenic in silico.	Coding	Point, Missense	0	Marín-Muñoz et al., 2016
									Exon 7	GGG to GTG
chr1:226888902	G>T	V214L	-	all negative	AD : Pathogenic	Alzheimer's Disease	Unknown; neuroimaging showed diffuse cortical atrophy and widespread hypometabolism.	Unknown; structural changes were predicted in silico, especially at amino acids 214, 219, and 220. PolyPhen2 predicted a probably or possibly damaging effect.	Coding	Point, Missense	0	Youn et al., 2014
									Exon 7	GTG to TTG
chr1:226888945	A>T	Q228L	-	all negative	AD : Pathogenic	Alzheimer's Disease	Unknown.	Unknown.	Coding	Point, Missense	0	Zekanowski et al., 2003
									Exon 7	CAG to CTG
chr1:226888975	T>C	L238P	-	all negative	AD : Pathogenic	Alzheimer's Disease	Unknown; MRI showed supratentorial cortical atrophy, particularly atrophy of the parietal cortex.	Unknown; predicted damaging in silico.	Coding	Point, Missense	0	Blauwendraat et al., 2016
									Exon 8	CTC to CCC
chr1:226888979	G>A	M239I	-	all negative	AD : Pathogenic	Alzheimer's Disease	Moderate cortical atrophy; Numerous neurofibrillary tangles; Numerous senile plaques, especially in the amygdala.	Increased Aβ42/Aβ40 ratio; increased Aβ42; No change in proteolytic products PSEN2-CTF and PSEN2-NTF; Reduced calcium release.	Coding	Point, Missense	0	Finckh et al., 2000
									Exon 7	ATG to ATA
chr1:226888977	A>G	M239V	-	all negative	AD : Pathogenic	Alzheimer's Disease	Diffuse cerebral atrophy; Senile plaques; Neurofibrillary tangles (stage VI of Braak and Braak); Ectopic neurons in the subcortical white matter; Extracellular "ghost" neurofibrillary tangles.	Increased Aβ42/Aβ40 ratio; increased Aβ42; No change in proteolytic products PSEN2-CTF and PSEN2-NTF.	Coding	Point, Missense	0	Rogaev et al., 1995
									Exon 7	ATG to GTG
chr1:226895521	C>T	T430M	-	all negative	AD : Pathogenic	Alzheimer's Disease	Right frontotemporal hypoperfusion.	Unknown.	Coding	Point, Missense	0	Ezquerra et al., 2003
		rs63750666							Exon 12	ACG to ATG

## Sheet: Supplementary Data 11-4_APP
Position (hg38)	Base	Mutation	GATK HaplotypeCaller (VAF)	bamreadcount (genotype)	Pathogenicity	Clinical	Neuropathology	Biological Effect	Genomic Region	Mutation Type	Research	Primary
						Phenotype				Codon Change	Models	Papers
chr21:25897627 | chr21:25897626	G>T; A>C	KM670/671NL	-	all negative	AD : Pathogenic	Alzheimer's Disease	Generalized atrophy with sulcal widening and mild ventricular enlargement.	Increased total Aβ; unchanged Aβ42/Aβ40 ratio; increased production and secretion of Aβ42 and Aβ40.	Coding	Point, Double	65	Mullan et al., 1992
		(Swedish)							Exon 16	AAG.ATG to AAT.CTG
chr21:25897620	G>A	A673T	-	all negative	AD : Protective	None	This variant is associated with minimal amyloid deposition and is thought to protect against amyloid pathology.	Reduced production of amyloidogenic Aβ peptides by about 40 percent. The Aβ generated is less prone to aggregation.	Coding	Point, Missense	0	Peacock et al., 1993;
		(Icelandic)							Exon 16	GCA to ACA		Jonsson et al., 2012
chr21:25897619	C>T	A673V	-	all negative	AD : Pathogenic	Alzheimer's Disease	Definite AD by CERAD criteria, with extensive deposition of Aβ and tau pathology (Braak stage VI). Cerebral amyloid angiopathy. Deposits contained high levels of Aβ40 and were noted to be unusually large, with few preamyloid deposits. Localization was frequently perivascular.	In vitro, A673V shifts β-secretase processing of APP toward the amyloidogenic pathway and increases Aβ aggregation; however, co-incubation of mutant and wild-type Aβ inhibits amyloidogenesis and toxicity.	Coding	Point, Missense	0	Di Fede et al., 2009
									Exon 16	GCA to GTA
chr21:25897605	G>C	D678H	-	all negative	AD : Pathogenic	Alzheimer's Disease	Unknown; SPECT imaging showed hypoperfusion in the bilateral parietal cortices and the left temporal lobe.	Increased Aβ42/Aβ40 ratio in conditioned media; increased secreted Aβ42 and Aβ40. When coincubated with Cu2+ and Zn2+, mutant Aβ exhibits increased metal ion binding and formation of ion-induced Aβ oligomers. Increased toxicity in vitro compared with wild-type Aβ42.	Coding	Point, Missense	0	Chen et al., 2012
		(Taiwanese)							Exon 16	GAC to CAC
chr21:25897605	G>A	D678N	-	all negative	AD : Pathogenic	Alzheimer's Disease	Marked cortical atrophy, Bilateral hippocampal atrophy, Absence of focal cerebral infarction or hemorrhagic lesions.	Accelerated oligomerization kinetics and greater cytotoxicity than wild-type Aβ.	Coding	Point, Missense	0	Wakutani et al., 2004
		(Tottori)							Exon 16	GAC to AAC
chr21:25897593	G>A	E682K	-	all negative	AD : Pathogenic	Alzheimer's Disease	Bilateral hippocampal volume loss; Cortical PiB uptake.	Significantly increased total Aβ and Aβ42/Aβ40 levels; Shifts BACE1 cleavage toward the β-site.	Coding	Point, Missense	0	Zhou et al., 2011
		(Leuven)							Exon 16	GAA to AAA
chr21:25897576	A>T	K687N	-	all negative	AD : Pathogenic	Alzheimer's Disease	Unknown; MRI showed mild global brain atrophy without focal or vascular lesions. CSF biomarker profile consistent with AD, specifically elevated total tau and phosphorylated tau, along with reduced levels of Aβ1-42.	Reduces APP cleavage by α-secretase. Reduced production of total sAPP and especially sAPPα. Increased Aβ40 and Aβ42. Alone, mutant Aβ was less toxic to neuroblastoma cells than wild-type Aβ42, but mixed in equimolar amounts with wild-type, toxicity increased. Alone, mutant Aβ formed predominantly low-n oligomers in vitro, but mixed with wild-type Aβ, it aggregated into high-n oliogmers.	Coding	Point, Missense	0	Kaden et al., 2012
									Exon 16	AAA to AAT
chr21:25891858	C>G	A692G	-	all negative	AD : Pathogenic	Alzheimer's Disease	β-amyloid deposition in the blood vessels of the brain; Numerous senile plaques; Dystrophic neurites; Congophilic angiopathy; Hemorrhagic infarction.	Increased secreted Aβ42 and Aβ40 in CHO, HEK-293, and H4 cells; Altered APP processing.	Coding	Point, Missense	0	Hendriks et al., 1992
		(Flemish)							Exon 17	GCA to GGA
chr21:25891854-25891856	del △	E693del	-	all negative	AD : Pathogenic	Alzheimer's Disease	Unknown; remarkably low levels of amyloid by PiB-PET imaging.	Unchanged Aβ42/Aβ40 ratio; decreased Aβ42; decreased Aβ40; Mutant Aβ more resistant to degradation by neprilysin and insulin-degrading enzyme; Synthetic mutant Aβ had enhanced oligomerization but no fibrillization; Greater inhibition of LTP than wild-type Aβ.	Coding	Deletion	1	Tomiyama et al., 2008
		(Osaka, E693∆, E693delta)							Exon 17	GAA to ---
chr21:25891855	A>G	E693G	-	all negative	AD : Pathogenic	Alzheimer's Disease	No signs of strokes or vascular lesions by brain imaging; Neuritic plaques and neurofibrillary tangles.	Arctic Aβ40 forms protofibrils at an increased propensity and faster rate; Decreased proteolytic degradation of Aβ by neprilysin.	Coding	Point, Missense	5	Kamino et al., 1992;
		(Arctic, E22G)							Exon 17	GAA to GGA		Nilsberth et al., 2001
chr21:25891853	G>A	D694N	-	all negative	AD : Pathogenic, CAA : Pathogenic	Alzheimer's Disease, Cerebral Amyloid Angiopathy	Extensive cerebral amyloid angiopathy; Widespread neurofibrillary tangles; Abundant Aβ40 in plaques; Hemorrhagic lesions; Cortical calcifications in the occipital lobe.	Increased fibrillogenesis of the Aβ peptide; Greater Aβ-induced toxicity.	Coding	Point, Missense	2	Grabowski et al., 2001
		(Iowa)							Exon 17	GAT to AAT
chr21:25891796	G>A	A713T	-	all negative	AD : Pathogenic, CAA : Pathogenic	Alzheimer's Disease, Cerebral Amyloid Angiopathy, None	Variable: Generalized atrophy of the cerebral cortex; Widespread neurofibrillary tangles; Neuritic plaques; Variable cerebral amyloid angiopathy.	Unchanged Aβ42/Aβ40 ratio in postmortem brain.	Coding	Point, Missense	0	Carter et al., 1992;
									Exon 17	GCG to ACG		Armstrong et al., 2004
chr21:25891793	A>G	T714A	-	all negative	AD : Pathogenic	Alzheimer's Disease	Progressive cortical atrophy; White matter lesions.	Unknown.	Coding	Point, Missense	0	Pasalar et al., 2002
		(Iranian)							Exon 17	ACA to GCA
chr21:25891792	C>T	T714I	-	all negative	AD : Pathogenic	Alzheimer's Disease	Extensive neuronal loss; Diffuse gliosis; Neurofibrillary tangles; Amyloid plaques including diffuse "cloudy" plaques.	Increased Aβ42/Aβ40 ratio (about 11-fold); increased Aβ42; decreased Aβ40.	Coding	Point, Missense	1	Kumar-Singh et al., 2000
		(Austrian)							Exon 17	ACA to ATA
chr21:25891789	T>C	V715A	-	all negative	AD : Pathogenic	Alzheimer's Disease	Hypoperfusion in the parieto-occipital region.	Increased Aβ42/Aβ40 ratio.	Coding	Point, Missense	0	Cruts et al., 2003
		(German)							Exon 17	GTG to GCG
chr21:25891790	G>A	V715M	-	all negative	AD : Pathogenic	Alzheimer's Disease	Progressive cortical atrophy; Hypometabolism.	Decreased total Aβ; unchanged Aβ42; significantly decreased Aβ40.	Coding	Point, Missense	0	Ancolio et al., 1999
		(French)							Exon 17	GTG to ATG
chr21:25891787	A>T	I716F	-	all negative	AD : Pathogenic	Alzheimer's Disease	Extensive mixed neuropathology, including neurofibrillary changes, amyloid deposits, and Lewy bodies.	Increased Aβ42/Aβ40 ratio; increased Aβ42; decreased Aβ40; Increased APP C-terminal fragments; Decreased production of APP intracellular domain.	Coding	Point, Missense	2	Guerreiro et al., 2010
		(Iberian)							Exon 17	ATC to TTC
chr21:25891785	C>G	I716M	-	all negative	AD : Pathogenic	Alzheimer's Disease	Unknown; MRI showed mild bilateral hippocampal atrophy.	Unknown; predicted damaging in silico.	Coding	Point, Missense	0	Blauwendraat et al., 2016
									Exon 17	ATC to ATG
chr21:25891786	T>C	I716T	-	all negative	AD : Pathogenic	Alzheimer's Disease	Unknown.	Unknown.	Coding	Point, Missense	0	Terreni et al., 2002
									Exon 17	ATC to ACC
chr21:25891787	A>G	I716V	-	all negative	AD : Pathogenic	Alzheimer's Disease	Diffuse cortical atrophy, most prominant in the left anterior temporal lobe.	Increased Aβ42(43)/Aβ40 ratio; increased Aβ42(43).	Coding	Point, Missense	10	Eckman et al., 1997
		(Florida)							Exon 17	ATC to GTC
chr21:25891784	G>T	V717F	-	all negative	AD : Pathogenic	Alzheimer's Disease	Unknown.	Increased Aβ42/Aβ40 ratio.	Coding	Point, Missense	13	Murrell et al., 1991
		(Indiana)							Exon 17	GTC to TTC
chr21:25891783	T>G	V717G	-	all negative	AD : Pathogenic	Alzheimer's Disease	Neuropathology consistent with AD in at least one case.	Increased Aβ42/Aβ40 ratio; increased Aβ42; decreased Aβ40.	Coding	Point, Missense	0	Chartier-Harlin et al., 1991
									Exon 17	GTC to GGC
chr21:25891784	G>A	V717I	-	all negative	AD : Pathogenic	Alzheimer's Disease	Variable: some reports of mild amyloid angiopathy and cortical and brainstem Lewy bodies, along with numerous plaques and tangles.	Increased Aβ42/Aβ40 ratio; increased Aβ42; little effect on Aβ40.	Coding	Point, Missense	22	Goate et al., 1991
		(London)							Exon 17	GTC to ATC
chr21:25891784	G>C	V717L	-	all negative	AD : Pathogenic	Alzheimer's Disease	Unknown; MRI in the Japanese family showed relatively minor atrophic changes in the bilateral hippocampus and cerebral cortices.	Increased Aβ42/Aβ40 ratio; increased Aβ42; decreased Aβ40.	Coding	Point, Missense	0	Murrell et al., 2000
									Exon 17	GTC to CTC
chr21:25891778	A>C	T719P	-	all negative	AD : Pathogenic	Alzheimer's Disease	Unknown; atrophy of the temporal lobes by MRI.	Reduced total Aβ in CSF, especially Aβ1-40 and Aβ1-42 with a relative increase in Aβ1-38.	Coding	Point, Missense	0	Ghidoni et al., 2009
									Exon 17	ACC to CCC
chr21:25891768	T>A	M722K	-	all negative	AD : Pathogenic	Alzheimer's Disease, None	Unknown; MRI of the proband at age 42 showed moderate cerebral atrophy, especially in the hippocampus.	Increase Aβ42/Aβ40 ratio; increased Aβ42; unchanged Aβ40; More phospho-tau.	Coding	Point, Missense	0	Wang et al., 2015
									Exon 17	ATG to AAG
chr21:25891765	T>C	L723P	-	all negative	AD : Pathogenic	Alzheimer's Disease	Unknown.	Increased Aβ42 in CHO cells.	Coding	Point, Missense	0	Kwok et al., 2000
		(Australian)							Exon 17	CTG to CCG
chr21:25891761	G>C	K724N	-	all negative	AD : Pathogenic	Alzheimer's Disease	Significant amyloid across the cerebral cortex as measured by PiB-PET.	Increased Aβ42/Aβ40 ratio; increased Aβ42; decreased Aβ40.	Coding	Point, Missense	0	Theuns et al., 2006
		(Belgian)							Exon 17	AAG to AAC

## Sheet: Supplementary Data 11-5_MAPT
Position (hg38)	Base	Mutation	GATK HaplotypeCaller (VAF)	bamreadcount (genotype)	Pathogenicity	Clinical	Neuropathology	Biological Effect	Genomic Region	Mutation Type	Research	Primary
						Phenotype				Codon Change	Models	Papers
chr17:45991484	G>A	A152T	-	all negative	AD : Risk Modifier, FTD : Risk Modifier, DLB : Risk Modifier	CBD, Alzheimer's Disease, Dementia with Lewy Bodies, Frontotemporal Dementia, Progressive Supranuclear Palsy, pallido-nigro-luysial atrophy variant of progressive supranuclear palsy, Other Tauopathy, Parkinson's Disease Dementia	Extremely variable: Typically prominent tau pathology with variable involvement of Lewy bodies, amyloid plaques, or TDP-43 pathology.	Reduced ability to bind microtubules; Less efficient microtubule assembly and impaired microtubule stability; More prone to tau oligomer formation and proteolysis by caspases.	Coding	Point, Missense	2	Kovacs et al., 2010;
									Exon 7	GCC to ACC		Coppola et al., 2012
