# Supplementary material for: Brain somatic mutations observed in Alzheimer’s disease associated with aging and dysregulation of tau phosphorylation
Source: Nat Commun. 2019 Jul 12;10:3090. doi: 10.1038/s41467-019-11000-7 (PMC6626023; doi:10.1038/s41467-019-11000-7)
Supplement: Supplementary file 15 — Supplementary Data 12 [file 41467_2019_11000_MOESM15_ESM.xlsx]

## Sheet: Supplementary Data 12
Supplementary Data 12: Variant allelic frequencies, mutation context, and predicted △△G of AD brain somatic mutations enriched in PI3K-AKT, MAPK, and AMPK pathways
PI3K-Akt Pathway
Gene	Context	Position	Predicted △△G	Variant Allele Fraction (%)
MTOR	T[T>A]A	p.K2469*	-	2.4
ITGA1	G[A>C]A	p.E800A	N.A.		4.7
PPP2CA	T[C>T]G	p.E297K	-0.86		0.909
LAMA1	G[C>A]T	p.A1871S	N.A.			2.5
THBS1	C[G>A]C	p.R288H	N.A.				1
FN1	G[C>T]T	p.S1815N	N.A.					2.7
PIK3CA	C[A>G]T	p.H1047R	-0.96					0.62
IGF1R	T[A>T]C	p.T345S	N.A.						3.2
PPP2R1A	C[G>A]C	p.R28H	-0.09							11.7
COL6A1	G[C>A]C	p.P54T	N.A.							1.5
VEGFC	T[C>A]G	p.R210L	0.49								1.1
ITGB4	G[C>A]T	p.L1046M	-0.91									3.1
FGF16	T[C>A]A	p.H185N	N.A.										1.5
HGF	C[G>A]G	p.R373*	-											1.9
COL6A2	G[C>A]C	p.S666R	N.A.												1.1
			SubjectID	AD_1441	AD_309	AD_303	AD_304	AD_307	AD_1438	AD_195	AD_192	AD_197	AD_190	AD_193	AD_199
MAPK Pathway
Gene	Context	Position	Predicted △△G	Variant Allele Fraction
RASGRF2	T[C>A]C	p.S471Y	N.A.	1.7
TAB2	G[C>A]A	p.A512E	N.A.	0.636
CACNA1C	C[C>T]G	p.R102*	-		1.9
MOS	G[C>T]C	p.A51T	N.A.			2.1
CACNA1I	G[C>A]A	p.H1732N	N.A.				1.1
RAPGEF2	T[C>A]A	p.S1251*	-					2.1
SRF	T[C>A]G	p.S421*	-					1.7
PTPN5	T[C>A]G	p.E543*	-					1.1
TAOK3	T[C>A]G	p.D13Y	N.A.					0.6667
MAP2K4	G[C>A]T	p.A390D	0					1.6
FGF16	T[C>A]A	p.H185N	N.A.						1.5
			SubjectID	AD_1445	AD_1446	AD_1438	AD_195	AD_192	AD_190
AMPK Pathway
Gene	Context	Position	Predicted △△G	Variant Allele Fraction
MTOR	T[T>A]A	p.K2469*	-	2.4
PFKL	G[C>G]C	p.A46G	N.A.	2.1
PPP2CA	T[C>T]G	p.E297K	-0.86		0.909
PIK3CA	C[A>G]T	p.H1047R	-0.96			0.62
IGF1R	T[A>T]C	p.T345S	N.A.				3.2
PPP2R1A	C[G>A]C	p.R28H	-0.09					11.7
CPT1A	A[C>A]A	p.V418L	N.A.						1
			SubjectID	AD_1441	AD_309	AD_307	AD_1438	AD_195	AD_197
