# Supplementary material for: Brain somatic mutations observed in Alzheimer’s disease associated with aging and dysregulation of tau phosphorylation
Source: Nat Commun. 2019 Jul 12;10:3090. doi: 10.1038/s41467-019-11000-7 (PMC6626023; doi:10.1038/s41467-019-11000-7)
Supplement: Supplementary file 19 — Source Data [file 41467_2019_11000_MOESM19_ESM.xlsx]

## Sheet: Fig. 1c
Fig. 1c
ID	TASeq VAF	WESeq VAF		Best-fit values ± SE
AD_195:PPP2R1A:chr19:52201948:G>A	7.53	11.7		Slope	0.7047 ± 0.04773
AD_199:FBXO10:chr9:37541225:G>A	10.92	12.6		Y-intercept	1.106 ± 0.2704
AD_190:HTRA3:chr4:8306668:C>G	19.22	11.9		X-intercept	-1.57
AD_193:GPRIN2:chr10:46549750:C>A	21.64	15.3		1/slope	1.419
AD_199:LHX8:chr1:75156897:G>A	11.08	9.6
AD_199:APOB:chr2:21006433:G>T	6.97	6.6		95% Confidence Intervals
AD_199:CORO1C:chr12:108701228:G>A	5.68	8.3		Slope	0.6094 to 0.8001
AD_193:ACTN2:chr1:236718917:C>T	1.62	3.2		Y-intercept	0.5664 to 1.646
AD_193:HGF:chr7:81725941:G>A	1.45	1.9		X-intercept	-2.596 to -0.7368
non-AD_204:CPD:chr17:30449552:G>C	3.58	2.6
non-AD_201:C2CD6:chr2:201582102:A>G	1.07	2.7		Goodness of Fit
non-AD_202:SLC17A6:chr11:22376014:G>A	2	2.8		R square	0.7704
AD_199:MT-ND6:chrM:16098:A>G	0.87	0.87		Sy.x	1.707
AD_301:WDR61:chr15:78281482:G>C	1.38	1.2
AD_299:ACACB:chr12:109227432:C>T	0.68	1.4		Is slope significantly non-zero?
AD_1441:MTOR:chr1:11109691:T>A	2.11	2.4		F	218.1
AD_1441:PFKL:chr21:44306732:C>G	0.31	2.1		DFn, DFd	1, 65
non-AD_1432:MT-CYB:chrM:15498:G>A	0.73	0.71		P value	<0.0001
AD_316:MT-ND2:chrM:408:T>A	1.07	1.3		Deviation from zero?	Significant
AD_309:PPP2CA:chr5:134197813:C>T	0.8	0.91
AD_309:PCBP3:chr21:45910960:C>T	2.16	2.4		Equation	Y = 0.7047*X + 1.106
AD_1444:PIN1:chr19:9849162:C>T	1.04	1.8
AD_317:KPRP:chr1:152761074:C>T	4.46	1.5		Data
AD_317:LRWD1:chr7:102472633:C>A	5.16	5.5		Number of X values	67
AD_317:OR56A7P:chr11:6046625:T>C	5.09	4.4		Maximum number of Y replicates	1
AD_317:MT-RNR1:chrM:1378:C>T	0.55	0.52		Total number of values	67
AD_303:ASAP3:chr1:23442540:C>T	1.25	3.9		Number of missing values	0
AD_303:GK2:chr4:79407075:C>A	0.53	2.8
AD_303:PLEC:chr8:143918576:G>A	1.12	2.5
AD_303:NCOA4:chr10:46012985:C>A	1.75	4.2
AD_303:HCAR2:chr12:122702808:G>C	0.39	1.6
AD_312:CFAP46:chr10:132912755:G>A	2.59	1.4
AD_318:ANKRD23:chr2:96840502:C>T	0.95	3.3
AD_304:SCN2A:chr2:165323342:C>T	1.33	0.96
AD_304:LRIG1:chr3:66384213:G>A	1.28	0.64
AD_304:SEL1L3:chr4:25847750:C>T	1.27	2
AD_304:PHLDB1:chr11:118628042:C>T	0.98	1.1
AD_304:FREM2:chr13:38689181:C>T	1.85	0.88
AD_304:ACAN:chr15:88859154:C>T	1.43	0.96
AD_304:MT-ND2:chrM:408:T>A	0.77	0.77
AD_315:PTPRT:chr20:42472559:G>A	0.89	4.9
AD_1446:CACNA1C:chr12:2115478:C>T	1.94	1.9
AD_321:LYSMD4:chr15:99731360:T>C	1.27	1.5
AD_1437:BDNF:chr11:27700984:C>T	1.82	1.5
AD_322:VPS25:chr17:42773498:C>T	0.76	1.4
AD_322:TNRC6B:chr22:40315361:G>A	4.46	4.3
AD_308:SNTG2:chr2:1308591:G>A	1.39	1.1
AD_308:HDAC11:chr3:13502985:G>A	0.42	0.8
AD_1438:ADH1C:chr4:99347143:A>G	7.8	5.1
AD_1438:ZSWIM6:chr5:61543937:A>G	2.96	2
AD_1438:RREB1:chr6:7181789:G>A	7.27	7.2
AD_1438:FZD1:chr7:91266303:G>A	0.53	0.69
AD_1438:MOS:chr8:56113832:C>T	1.67	2.1
AD_1438:EPSTI1:chr13:42992009:G>A	6.65	10.8
AD_1438:AGBL1:chr15:86264625:C>T	1.01	1.1
AD_1438:IGF1R:chr15:98896836:A>T	2.26	3.2
AD_1438:RAP1GAP2:chr17:2991295:A>G	8.73	5
AD_1438:BFSP1:chr20:17494172:C>T	12.83	9.6
AD_1438:HLCS:chr21:36930438:A>T	7.33	11.5
AD_1438:PKDREJ:chr22:46257097:G>A	14.94	8.9
AD_1438:FRMPD3:chrX:107576369:G>A	6.96	5.7
AD_1450:KLF3:chr4:38697859:C>A	1.9	2
AD_1443:MT-CYB:chrM:14847:G>A	0.68	0.83
AD_1454:MT-ND1:chrM:3898:T>C	2.07	1.1
AD_1455:MT-ND3:chrM:10197:G>A	1.94	1.5
AD_1453:PLEC:chr8:143929718:G>A	2.25	3.6
AD_1453:ALG10:chr12:34026859:C>A	2.13	1.8

## Sheet: Fig. 1d
Fig. 1d
non-AD_Brain SNVs	AD_Brain SNVs	non-AD_Blood SNVs	AD_Blood SNVs		Bonferroni's multiple comparisons test	Mean Diff.	95.00% CI of diff.	Significant?	Summary	Adjusted P Value
8	21	72	78
9	12	47	24		non-AD Brain vs. AD Brain	0.5839	-22.79 to 23.96	No	ns	>0.9999	A-B
8	11	156	12		non-AD Brain vs. non-AD Blood	-46.62	-82.37 to -10.87	Yes	**	0.004	A-C
7	9	13	68		non-AD Brain vs. AD Blood	-46.76	-70.62 to -22.91	Yes	****	<0.0001	A-D
17	8	45	38		AD Brain vs. non-AD Blood	-47.21	-77.58 to -16.83	Yes	***	0.0004	B-C
25	9	22	99		AD Brain vs. AD Blood	-47.35	-61.96 to -32.73	Yes	****	<0.0001	B-D
9	9		69		non-AD Blood vs. AD Blood	-0.1429	-30.89 to 30.6	No	ns	>0.9999	C-D
9	8		96
15	8		17
8	8		58		Test details	Mean 1	Mean 2	Mean Diff.	SE of diff.	n1	n2	t	DF
23	7		36
	7		151		non-AD Brain vs. AD Brain	12.55	11.96	0.5839	8.696	11	52	0.06715	107
	6		9		non-AD Brain vs. non-AD Blood	12.55	59.17	-46.62	13.3	11	6	3.506	107
	5		50		non-AD Brain vs. AD Blood	12.55	59.31	-46.76	8.875	11	42	5.269	107
	5		44		AD Brain vs. non-AD Blood	11.96	59.17	-47.21	11.3	52	6	4.178	107
	5		57		AD Brain vs. AD Blood	11.96	59.31	-47.35	5.436	52	42	8.71	107
	5		40		non-AD Blood vs. AD Blood	59.17	59.31	-0.1429	11.44	6	42	0.01249	107
	4		107
	4		9
	13		76
	11		55
	11		116
	9		53
	9		39
	8		115
	7		13
	6		47
	5		66
	81		102
	61		69
	33		89
	16		83
	13		55
	12		10
	11		67
	11		45
	10		11
	9		118
	9		14
	9		86
	7		36
	6		64
	6
	4
	10
	9
	9
	7
	29
	10
	8
	12

## Sheet: Fig. 1f
Fig. 1f
non-AD_Brain mean VAF	AD_Brain mean VAF	non-AD_Blood mean VAF	AD_Blood mean VAF		Bonferroni's multiple comparisons test	Mean Diff.	95.00% CI of diff.	Significant?	Summary	Adjusted P Value
0.029298	0.0182	0.041617	0.03519
0.020449	0.022435	0.05419	0.037679		non-AD Brain vs. AD Brain	-0.001244	-0.01481 to 0.01232	No	ns	>0.9999	A-B
0.023153	0.02156	0.012513	0.042305		non-AD Brain vs. non-AD Blood	-0.009726	-0.03047 to 0.01101	No	ns	>0.9999	A-C
0.016327	0.018233	0.02551	0.047873		non-AD Brain vs. AD Blood	-0.01396	-0.0278 to -0.0001232	Yes	*	0.0467	A-D
0.015319	0.021636	0.043033	0.016702		AD Brain vs. non-AD Blood	-0.008482	-0.0261 to 0.009136	No	ns	>0.9999	B-C
0.027949	0.027364	0.020681	0.058671		AD Brain vs. AD Blood	-0.01272	-0.0212 to -0.004242	Yes	***	0.0006	B-D
0.036889	0.017414		0.038259		non-AD Blood vs. AD Blood	-0.004237	-0.02207 to 0.0136	No	ns	>0.9999	C-D
0.014593	0.024571		0.051492
0.027401	0.017928		0.037471
0.025115	0.022967		0.048668		Test details	Mean 1	Mean 2	Mean Diff.	SE of diff.	n1	n2	t	DF
0.01868	0.020428		0.027244
	0.022		0.029888		non-AD Brain vs. AD Brain	0.0232	0.02444	-0.001244	0.005045	11	52	0.2466	107
	0.013462		0.026611		non-AD Brain vs. non-AD Blood	0.0232	0.03292	-0.009726	0.007715	11	6	1.261	107
	0.027042		0.020896		non-AD Brain vs. AD Blood	0.0232	0.03716	-0.01396	0.005149	11	42	2.712	107
	0.0275		0.021354		AD Brain vs. non-AD Blood	0.02444	0.03292	-0.008482	0.006554	52	6	1.294	107
	0.0174		0.022762		AD Brain vs. AD Blood	0.02444	0.03716	-0.01272	0.003154	52	42	4.033	107
	0.009622		0.026165		non-AD Blood vs. AD Blood	0.03292	0.03716	-0.004237	0.006634	6	42	0.6387	107
	0.015717		0.031302
	0.0182		0.035216
	0.029102		0.041746
	0.018592		0.022652
	0.019278		0.027667
	0.04575		0.039211
	0.010476		0.039193
	0.019965		0.015927
	0.014264		0.040209
	0.017189		0.023884
	0.021789		0.023383
	0.018263		0.034
	0.024247		0.025496
	0.023584		0.018903
	0.034629		0.126397
	0.057049		0.103885
	0.02496		0.017407
	0.018731		0.049391
	0.025728		0.026528
	0.025		0.028308
	0.019001		0.048769
	0.025625		0.027155
	0.024		0.029483
	0.0326		0.060214
	0.026391		0.03522
	0.038243
	0.020379
	0.04716
	0.013961
	0.021171
	0.031947
	0.047425
	0.02825
	0.018289
	0.04425

## Sheet: Fig.1g
Fig. 1g
	Non-synonymous			Synoymous			UTR			Intronic			Intergenic			Splicing				Tukey's multiple comparisons test	Mean Diff.	95.00% CI of diff.	Significant?	Summary	Adjusted P Value
Group	Mean	SD	N	Mean	SD	N	Mean	SD	N	Mean	SD	N	Mean	SD	N	Mean	SD	N
non-AD_Brain	5	2.72029	11	1.90909	1.8684	11	2.36364	1.9633	11	2.81818	1.66242	11	0.181818	0.40452	11	0.272727	0.64667	11		Non-synonymous
AD_Brain	5.15385	5.08895	52	1.38461	2.43467	52	2.28846	3.03791	52	2.59615	3.2855	52	0.346154	0.789257	52	0.192308	0.444507	52		non-AD Brain vs. AD Brain	-0.1538	-5 to 4.692	No	ns	0.9998
non-AD_Blood	23.8333	5.08895	6	8	9.63328	6	12.5	11.077	6	12.8333	12.3518	6	0.5	0.547723	6	1.5	1.64317	6		non-AD Brain vs. non-AD Blood	-18.83	-26.24 to -11.42	Yes	****	<0.0001
AD_Blood	22.5714	14.727	42	8.61905	5.44127	42	12.6905	7.30682	42	13.0952	9.036	42	0.738095	0.828149	42	1.59524	1.6239	42		non-AD Brain vs. AD Blood	-17.57	-22.52 to -12.63	Yes	****	<0.0001
																				AD Brain vs. non-AD Blood	-18.68	-24.98 to -12.38	Yes	****	<0.0001
																				AD Brain vs. AD Blood	-17.42	-20.45 to -14.39	Yes	****	<0.0001
																				non-AD Blood vs. AD Blood	1.262	-5.111 to 7.635	No	ns	0.9567
																				Synoymous
																				non-AD Brain vs. AD Brain	0.5245	-4.321 to 5.37	No	ns	0.9924
																				non-AD Brain vs. non-AD Blood	-6.091	-13.5 to 1.32	No	ns	0.1487
																				non-AD Brain vs. AD Blood	-6.71	-11.66 to -1.764	Yes	**	0.0028
																				AD Brain vs. non-AD Blood	-6.615	-12.91 to -0.3198	Yes	*	0.0351
																				AD Brain vs. AD Blood	-7.234	-10.26 to -4.205	Yes	****	<0.0001
																				non-AD Blood vs. AD Blood	-0.619	-6.992 to 5.754	No	ns	0.9945
																				UTR
																				non-AD Brain vs. AD Brain	0.07517	-4.771 to 4.921	No	ns	>0.9999
																				non-AD Brain vs. non-AD Blood	-10.14	-17.55 to -2.726	Yes	**	0.0026
																				non-AD Brain vs. AD Blood	-10.33	-15.27 to -5.381	Yes	****	<0.0001
																				AD Brain vs. non-AD Blood	-10.21	-16.51 to -3.916	Yes	***	0.0002
																				AD Brain vs. AD Blood	-10.4	-13.43 to -7.373	Yes	****	<0.0001
																				non-AD Blood vs. AD Blood	-0.1905	-6.563 to 6.182	No	ns	0.9998
																				Intronic
																				non-AD Brain vs. AD Brain	0.222	-4.624 to 5.068	No	ns	0.9994
																				non-AD Brain vs. non-AD Blood	-10.02	-17.43 to -2.605	Yes	**	0.003
																				non-AD Brain vs. AD Blood	-10.28	-15.22 to -5.331	Yes	****	<0.0001
																				AD Brain vs. non-AD Blood	-10.24	-16.53 to -3.942	Yes	***	0.0002
																				AD Brain vs. AD Blood	-10.5	-13.53 to -7.47	Yes	****	<0.0001
																				non-AD Blood vs. AD Blood	-0.2619	-6.635 to 6.111	No	ns	0.9996
																				Intergenic
																				non-AD Brain vs. AD Brain	-0.1643	-5.01 to 4.682	No	ns	0.9998
																				non-AD Brain vs. non-AD Blood	-0.3182	-7.729 to 7.092	No	ns	0.9995
																				non-AD Brain vs. AD Blood	-0.5563	-5.502 to 4.389	No	ns	0.9915
																				AD Brain vs. non-AD Blood	-0.1538	-6.449 to 6.142	No	ns	>0.9999
																				AD Brain vs. AD Blood	-0.3919	-3.421 to 2.637	No	ns	0.9872
																				non-AD Blood vs. AD Blood	-0.2381	-6.611 to 6.135	No	ns	0.9997
																				Splicing
																				non-AD Brain vs. AD Brain	0.08042	-4.765 to 4.926	No	ns	>0.9999
																				non-AD Brain vs. non-AD Blood	-1.227	-8.638 to 6.183	No	ns	0.9739
																				non-AD Brain vs. AD Blood	-1.323	-6.268 to 3.623	No	ns	0.9014
																				AD Brain vs. non-AD Blood	-1.308	-7.603 to 4.988	No	ns	0.9505
																				AD Brain vs. AD Blood	-1.403	-4.432 to 1.626	No	ns	0.6316
																				non-AD Blood vs. AD Blood	-0.09524	-6.468 to 6.277	No	ns	>0.9999

## Sheet: Fig. 3a
Fig. 3a
	AD_Brain (174 genes)				AD_Blood (651 genes)				non-AD_HIF (35 genes)				non-AD_Blood (104 genes)
	Overlap	Adjusted P-value	-LOG10 (adj. P-value)	Genes	Overlap	Adjusted P-value	-LOG10 (adj. P-value)	Genes	Overlap	Adjusted P-value	-LOG10 (adj. P-value)	Genes	Overlap	Adjusted P-value	-LOG10 (adj. P-value)	Genes
AMPK signaling pathway_hsa04152	7/124	0.00346172	2.46071	PPP2CA;CPT1A;PFKL;PIK3CA;PPP2R1A;MTOR;IGF1R	10/124	0.0546832	1.26215	RPTOR;PFKFB1;TBC1D1;G6PC;CREB1;INSR;HNF4A;TSC2;CFTR;IGF1R	N.A.	N.A.	N.A.	N.A.	1/124	0.560665	0.251296	PIK3CB
MAPK signaling pathway_hsa04010	11/255	0.000730128	3.1366	MOS;MAP2K4;FGF16;CACNA1I;TAOK3;RASGRF2;SRF;RAPGEF2;TAB2;CACNA1C;PTPN5	16/255	0.0639634	1.19407	PLA2G4F;BDNF;CACNA1B;NFATC1;CACNA1D;CACNA2D4;CACNA1C;EGFR;CACNA1H;RASGRP4;NRAS;RRAS;NTF3;NF1;FLNC;CACNA1S	N.A.	N.A.	N.A.	N.A.	2/255	0.511786	0.290912	TGFB1;RPS6KA5
PI3K-Akt signaling pathway_hsa04151	15/341	3.08224e-05	4.51113	ITGB4;LAMA1;HGF;ITGA1;FN1;VEGFC;THBS1;MTOR;IGF1R;PPP2CA;FGF16;PIK3CA;PPP2R1A;COL6A2;COL6A1	21/341	0.0421734	1.37496	NGFR;G6PC;LAMB3;INSR;ITGA1;LAMA3;FN1;TSC2;LAMC1;EGFR;EPOR;IGF1R;RPTOR;COMP;NRAS;CREB1;COL6A1;COL4A5;GNB3;ITGAV;PKN1	N.A.	N.A.	N.A.	N.A.	3/341	0.496718	0.30389	ITGB3;PIK3CB;IL7R

## Sheet: Fig. 3d
Fig. 3d
N'-3xFLAG						3xFLAG-C'			Paired t test
hPIN1-WT	hPIN1-T152M		Paired t test			hPIN1-WT	hPIN1-T152M		P value	0.0003
100	1.56299		P value	<0.0001		100	7.31619		P value summary	***
100	0.277829		P value summary	****		100	2.17555		Significantly different (P < 0.05)?	Yes
100	0.076079		Significantly different (P < 0.05)?	Yes		100	2.76668		One- or two-tailed P value?	Two-tailed
			One- or two-tailed P value?	Two-tailed					t, df	t=59.06 df=2
			t, df	t=213.4 df=2					Number of pairs	3
			Number of pairs	3
									How big is the difference?
			How big is the difference?						Mean of differences	-95.91
			Mean of differences	-99.36					SD of differences	2.813
			SD of differences	0.8066					SEM of differences	1.624
			SEM of differences	0.4657					95% confidence interval	-102.9 to -88.93
			95% confidence interval	-101.4 to -97.36					R squared (partial eta squared)	0.9994
			R squared (partial eta squared)	1

## Sheet: Fig. 3e
Fig. 3e
mPin1/beta-actin						AT180/Tau5			Paired t test
sh-Scramble	sh-mPin1		Paired t test			sh-Scramble	sh-mPin1		P value	0.0004
100	45.7359		P value	<0.0001		100	210.75		P value summary	***
100	65.1351		P value summary	****		100	202.859		Significantly different (P < 0.05)?	Yes
100	58.4026		Significantly different (P < 0.05)?	Yes		100	136.88		One- or two-tailed P value?	Two-tailed
100	78.4286		One- or two-tailed P value?	Two-tailed		100	252.98		t, df	t=5.708 df=8
100	74.1111		t, df	t=8.836 df=8		100	224.676		Number of pairs	9
100	59.3072		Number of pairs	9		100	142.85
100	58.3168					100	153.596		How big is the difference?
100	40.2029		How big is the difference?			100	139.642		Mean of differences	81.13
100	35.8381		Mean of differences	-42.72		100	165.914		SD of differences	42.64
			SD of differences	14.51					SEM of differences	14.21
			SEM of differences	4.835					95% confidence interval	48.35 to 113.9
			95% confidence interval	-53.87 to -31.57					R squared (partial eta squared)	0.8029
			R squared (partial eta squared)	0.9071

## Sheet: Fig. 3f
Fig. 3f
sh-Scramble					sh-mPin1					Paired t test
ID	Area	Integrated Density	Relative Density		ID	Area	Integrated Density	Relative Density		P value	<0.0001
1	151.014	321.932	100		1	151.014	931.818	289.446		P value summary	****
2	151.014	271.242	100		2	151.014	838.047	308.967		Significantly different (P < 0.05)?	Yes
3	151.014	354.028	100		3	151.014	832.126	235.045		One- or two-tailed P value?	Two-tailed
4	151.014	368.306	100		4	151.014	854.925	232.124		t, df	t=9.06 df=19
5	151.014	338.035	100		5	151.014	799.642	236.556		Number of pairs	20
6	151.014	580.64	100		6	151.014	770.589	132.714
7	151.014	266.151	100		7	151.014	799.559	300.416		How big is the difference?
8	151.014	217.453	100		8	151.014	935.913	430.398		Mean of differences	140.4
9	151.014	412.604	100		9	151.014	887.464	215.089		SD of differences	69.32
10	151.014	430.202	100		10	151.014	844.577	196.321		SEM of differences	15.5
11	151.014	487.339	100		11	151.014	881.488	180.878		95% confidence interval	108 to 172.9
12	151.014	521.317	100		12	151.014	971.025	186.264		R squared (partial eta squared)	0.812
13	151.014	343.32	100		13	151.014	656.979	191.361
14	151.014	432.72	100		14	151.014	942.526	217.814
15	151.014	432.692	100		15	151.014	831.932	192.269
16	151.014	320.438	100		16	151.014	920.944	287.402
17	151.014	376.357	100		17	151.014	843.83	224.21
18	151.014	432.222	100		18	151.014	828.418	191.665
19	151.014	246.506	100		19	151.014	868.566	352.351
20	151.014	374.891	100		20	151.014	776.566	207.144

## Sheet: Supplementary Figure 1c
Supplementary Figure 1c
ID	LCM-captured HIF region (mm3)	Bioanalyzer-gDNA (ug)	gDNA Yield (ug/mm3)		mean	min	max
non-AD_200	18.2413	11.064	0.606536		0.487624	0.141289	0.992364
non-AD_201	11.645	5.776	0.496006
non-AD_202	17.8687	11.6	0.64918
non-AD_203	19.4026	9.416	0.485295
non-AD_204	17.6425	11.94	0.676777
AD_195	16.1917	11.828	0.730499
AD_196	18.3927	13.356	0.726159
AD_192	22.7973	15.772	0.691835
AD_197	14.6961	8.984	0.61132
AD_191	11.5607	7.04	0.608959
AD_198	17.8021	13.304	0.747329
AD_190	25.1871	12.136	0.481834
AD_193	23.2065	14.352	0.618447
AD_194	8.77536	6.088	0.69376
AD_199	6.85984	4.464	0.650744
AD_301	11.6522	5.592	0.479911
AD_302	11.9195	6.732	0.564787
AD_299	10.065	4.196	0.416892
AD_1441	8.99134	4.46888	0.497021
non-AD_1432	14.4735	3.42276	0.236485
AD_316	11.4903	5.596	0.48702
AD_309	14.6563	8.964	0.611613
AD_310	47.487	16.076	0.338535
AD_311	17.2839	9.14	0.528816
AD_1444	14.821	5.90332	0.398309
AD_317	21.1472	4.975	0.235256
AD_303	12.6096	8.464	0.671236
non-AD_1433	13.1584	2.9096	0.221122
AD_312	14.6223	8.692	0.594434
non-AD_1434	24.216	4.97112	0.205282
AD_318	19.9403	5.70432	0.28607
AD_305	31.4715	15.216	0.483485
AD_313	12.1567	8.152	0.670576
AD_319	19.5402	11.26	0.576247
AD_304	30.9649	5.6908	0.183782
AD_1445	15.3313	3.91536	0.255384
AD_314	15.876	9.712	0.611742
AD_315	17.6563	6.04344	0.342282
AD_307	14.9883	8.804	0.587391
AD_320	8.92375	5.856	0.656226
AD_1446	15.4253	4.67008	0.302756
non-AD_324	39.2647	15.572	0.39659
AD_321	23.7727	5.58948	0.235121
AD_1447	9.96323	4.4228	0.443912
AD_1436	14.7847	4.35108	0.294297
AD_1448	9.70695	4.92328	0.507191
AD_1437	27.1497	3.83596	0.141289
non-AD_331	17.513	9.16	0.523039
AD_322	10.2358	5.16176	0.504283
AD_300	24.3313	11.024	0.45308
AD_308	17.9018	14.216	0.794111
AD_1449	8.52806	5.73716	0.672739
AD_1438	21.4577	6.55188	0.305339
AD_1450	14.5444	4.57452	0.314521
AD_1439	17.7081	5.65852	0.319545
AD_1451	11.7422	4.82724	0.411101
AD_1452	9.11613	5.54232	0.607968
non-AD_1435	16.4028	6.0052	0.366107
AD_1443	4.59888	4.56376	0.992364
AD_1454	16.6496	6.06604	0.364334
AD_1455	15.3872	6.06604	0.394227
AD_1440	14.7927	5.85196	0.395598
AD_1453	11.0952	4.0632	0.366211

## Sheet: Supplementary Figure 4b
Supplementary Figure 4b
ID	TASeq VAF	WESeq VAF (Unmatched)	WESeq VAF (Matched)			Unmatched	matched
AD_195:PPP2R1A:chr19:52201948:G>A	7.53	11.7			Best-fit values ± SE
AD_199:FBXO10:chr9:37541225:G>A	10.92	12.6			Slope	0.6406 ± 0.09481	0.6909 ± 0.0682
AD_190:HTRA3:chr4:8306668:C>G	19.22	11.9			Y-intercept	2.315 ± 0.9263	0.9646 ± 0.2799
AD_193:GPRIN2:chr10:46549750:C>A	21.64	15.3			X-intercept	-3.613	-1.396
AD_199:LHX8:chr1:75156897:G>A	11.08	9.6			1/slope	1.561	1.447
AD_199:APOB:chr2:21006433:G>T	6.97	6.6
AD_199:CORO1C:chr12:108701228:G>A	5.68	8.3			95% Confidence Intervals
AD_193:ACTN2:chr1:236718917:C>T	1.62	3.2			Slope	0.4319 to 0.8493	0.5541 to 0.8278
AD_193:HGF:chr7:81725941:G>A	1.45	1.9			Y-intercept	0.276 to 4.353	0.4029 to 1.526
non-AD_204:CPD:chr17:30449552:G>C	3.58	2.6			X-intercept	-9.448 to -0.3467	-2.618 to -0.5122
non-AD_201:C2CD6:chr2:201582102:A>G	1.07	2.7
non-AD_202:SLC17A6:chr11:22376014:G>A	2	2.8			Goodness of Fit
AD_199:MT-ND6:chrM:16098:A>G	0.87	0.87			R square	0.8058	0.6637
AD_301:WDR61:chr15:78281482:G>C	1.38		1.2		Sy.x	2.256	1.532
AD_299:ACACB:chr12:109227432:C>T	0.68		1.4
AD_1441:MTOR:chr1:11109691:T>A	2.11		2.4		Is slope significantly non-zero?
AD_1441:PFKL:chr21:44306732:C>G	0.31		2.1		F	45.65	102.6
non-AD_1432:MT-CYB:chrM:15498:G>A	0.73		0.71		DFn, DFd	1, 11	1, 52
AD_316:MT-ND2:chrM:408:T>A	1.07		1.3		P value	<0.0001	<0.0001
AD_309:PPP2CA:chr5:134197813:C>T	0.8		0.91		Deviation from zero?	Significant	Significant
AD_309:PCBP3:chr21:45910960:C>T	2.16		2.4
AD_1444:PIN1:chr19:9849162:C>T	1.04		1.8		Equation	Y = 0.6406*X + 2.315	Y = 0.6909*X + 0.9646
AD_317:KPRP:chr1:152761074:C>T	4.46		1.5
AD_317:LRWD1:chr7:102472633:C>A	5.16		5.5		Data
AD_317:OR56A7P:chr11:6046625:T>C	5.09		4.4		Number of X values	13	67
AD_317:MT-RNR1:chrM:1378:C>T	0.55		0.52		Maximum number of Y replicates	1	1
AD_303:ASAP3:chr1:23442540:C>T	1.25		3.9		Total number of values	13	54
AD_303:GK2:chr4:79407075:C>A	0.53		2.8		Number of missing values	0	13
AD_303:PLEC:chr8:143918576:G>A	1.12		2.5
AD_303:NCOA4:chr10:46012985:C>A	1.75		4.2
AD_303:HCAR2:chr12:122702808:G>C	0.39		1.6
AD_312:CFAP46:chr10:132912755:G>A	2.59		1.4
AD_318:ANKRD23:chr2:96840502:C>T	0.95		3.3
AD_304:SCN2A:chr2:165323342:C>T	1.33		0.96
AD_304:LRIG1:chr3:66384213:G>A	1.28		0.64
AD_304:SEL1L3:chr4:25847750:C>T	1.27		2
AD_304:PHLDB1:chr11:118628042:C>T	0.98		1.1
AD_304:FREM2:chr13:38689181:C>T	1.85		0.88
AD_304:ACAN:chr15:88859154:C>T	1.43		0.96
AD_304:MT-ND2:chrM:408:T>A	0.77		0.77
AD_315:PTPRT:chr20:42472559:G>A	0.89		4.9
AD_1446:CACNA1C:chr12:2115478:C>T	1.94		1.9
AD_321:LYSMD4:chr15:99731360:T>C	1.27		1.5
AD_1437:BDNF:chr11:27700984:C>T	1.82		1.5
AD_322:VPS25:chr17:42773498:C>T	0.76		1.4
AD_322:TNRC6B:chr22:40315361:G>A	4.46		4.3
AD_308:SNTG2:chr2:1308591:G>A	1.39		1.1
AD_308:HDAC11:chr3:13502985:G>A	0.42		0.8
AD_1438:ADH1C:chr4:99347143:A>G	7.8		5.1
AD_1438:ZSWIM6:chr5:61543937:A>G	2.96		2
AD_1438:RREB1:chr6:7181789:G>A	7.27		7.2
AD_1438:FZD1:chr7:91266303:G>A	0.53		0.69
AD_1438:MOS:chr8:56113832:C>T	1.67		2.1
AD_1438:EPSTI1:chr13:42992009:G>A	6.65		10.8
AD_1438:AGBL1:chr15:86264625:C>T	1.01		1.1
AD_1438:IGF1R:chr15:98896836:A>T	2.26		3.2
AD_1438:RAP1GAP2:chr17:2991295:A>G	8.73		5
AD_1438:BFSP1:chr20:17494172:C>T	12.83		9.6
AD_1438:HLCS:chr21:36930438:A>T	7.33		11.5
AD_1438:PKDREJ:chr22:46257097:G>A	14.94		8.9
AD_1438:FRMPD3:chrX:107576369:G>A	6.96		5.7
AD_1450:KLF3:chr4:38697859:C>A	1.9		2
AD_1443:MT-CYB:chrM:14847:G>A	0.68		0.83
AD_1454:MT-ND1:chrM:3898:T>C	2.07		1.1
AD_1455:MT-ND3:chrM:10197:G>A	1.94		1.5
AD_1453:PLEC:chr8:143929718:G>A	2.25		3.6
AD_1453:ALG10:chr12:34026859:C>A	2.13		1.8

[truncated: 11 more sheets: Supplementary Figure 4c, Supplementary Figure 4d, Supplementary Figure 7a, Supplementary Figure 8a, Supplementary Figure 8c, Supplementary Figure 10a, Supplementary Figure 10b, Supplementary Figure 10c, Supplementary Figure 11a, Supplementary Figure 12a, Supplementary Figure 12b]
